# Supplementary material for: Morphological Examination and Phylogenetic Analyses of Phycopeltis spp. (Trentepohliales, Ulvophyceae) from Tropical China
Source: PLoS One. 2015 Feb 2;10(2):e0114936. doi: 10.1371/journal.pone.0114936 (PMC4314078; doi:10.1371/journal.pone.0114936)
Supplement: S1 File — (FAS) [file pone.0114936.s002.fas]

>AY052570  
g-----------------------------------------------------------
------------------------------------------------------------
------------------------------------------------------------
------------------------------------------------------------
------------------------------------------------------------
------------------------------------------------------------
------------------------------------------------------------
------------------------------------------------------------
------------------------------------------------------------
------------------------------------------------------------
------------------------------------------------------------
------------------------------------------------------------
------------------------------------------------------------
------------------------------------------------------------
----------------------------------------------------caagaacc
gaagtcgggggctcgaacacgattagataccgtcgtagtctcgaccataaacgatgccga
ctagggatcggaggtggtttttttatgac-ctctccggcaccttacgagaaatcaaagtt
tctgggttccggggggagtatggtcgcaaggctgaaacttaaaggaattgacggaagggc
accaccaggcgtggagcctgcggcttaatttgactcaacacggggaaacttaccaggtcc
agacatgggtaggattgacagattgatagctctttcttgattctatgggtggtggtgcat
ggccgttcttagttggtgggttggcttgtcaggttgattccggtaacgaacgagacctca
gcctgctaaatagttgcccccgtttcggcggaggtcaaacttcttagagggactattagc
gattttcagctaattgaagtatgaggcaataacaggtctgtgatgcccttagatgttctg
ggccgcacgcgcgctacactgacgcaatcaacgagcctcctggtcacgagaggaccgggt
aatcttgtaaactgcgtcgtgatggggctagagctttgtaattattgctctttaacgagg
aatgcctagtaagcgcgagtcatcagctcgcgttgattacgtccctgccctttgtacaca
ccgcccgtcgctccttccgattgggtgtgctggtgaagagttc
>KC463795  
actgtgaaactgcgaatggctcattaaatcagttatagtttatttgatggtgcatcctac
tcggataaccgtaggaaatctagagctaatacgtgcgtaaatcccgaccttg-cggaagg
gacgtatttattagataagaggccgaccggggtttaccccgaccttcggcgaatcatgat
aacttcacgaatcgcacggtcatgaaccggcgatgtttcattcaaatttctgccctatca
actttcgacggtagggtagtggcctaccgtggtggtaacgggtaacggaggattagggtt
cgattccggagagggagcctgagaaacggctaccacatccaaggatggcagcaggcgcgc
aaattacccaaatcccaactcggggaggtagtgacaagaaataacgatgctccggccata
-cggtcgggtaatcggaatgagaacaatttaaatcccttatcgaggatcaattggagggc
aagtctggtgccagcagccgcggtaattccagctccaatagcgtatatttaagttgctgc
ggttaaaaagctcgtagtcggatttcgggtggttcctgccggtccgccatcggtgagtac
tagcaggagcctcctttctgtcgaggacgggttccaggacttaagtgtctgggccccgga
gtcggcgacgtcactttgagtaaattagggtgttcaaagcaggctatcgctctgtataca
ctagcatgggatgacacgataggacttcggtctatcttgtcggtctgtagatcggagtaa
tgattaagagggacagtcgggggcattcgtatttcgtagtcaga-gtgaaattcttggat
ttacggaagacgaacttctgcgaaagcatttgccaaggatgttttcattgatcaagaacg
aaagtcgggggctcgaagacgattagataccgtcgtagtctcgaccataaacgatgccga
ctagggatcggaggtggtattatgatgac-ctctccggcaccttacgagaaatcaaagtt
tctgggttccggggggagtatggtcgcaaggctgaaacttaaaggaattgacggaagggc
accaccaggcgtggagcctgcggcttaatttgactcaacacggggaaacttaccaggtcc
agacataggtaggattgacagattgatagctctttcttgattctatgggtggtggtgcat
ggccgttcttagttggtgggttggcttgtcaggttgattccggtaacgaacgagacctca
gcctgctaaatagtcacgtctggttcgccagacggctgacttcttagagggactattagc
gattttcagctaattgaagtatgaggcaataacaggtctgtgatgcccttagatgttctg
ggccgcacgcgcgctacactgacgcgttcaacgagcctcctggtcacgagaggaccgggt
aatcttgtaaaccgcgtcgtgatggggctagagctttgtaattgttgctctttaacgagg
aatgcctagtaagcgcgagtcatcagctcgcgttgattacgtccctgccctttgtacaca
ccgcccgtcgctccttccgattgggtgtgctggtgaagagttc
>KC463794  
actgtgaaactgcgaatggctcaataaatcagttatagtttatttgatggtgcttcctac
tcggataaccgtaggaaaactagagctaatacgtgcgtaaaatcccgacctt-tggaagg
gacgtatttattaaataagaggccgaccgggg--aaacccgaccttcggtgaatcataat
aacttcacgaatcgcagggccttgcgccggcgatgtttcattcaaatttctgccctatca
actttcgacggtggggtagtggcctaccgtggtggtaacgggtaacggaggattagggtt
cgattccggagagggagcctgagaaacggctaccacatccaaggaaggcagcaggcgcgc
aaattacccaaatcccaactcggggaggtagtgacaagaaataacgatgctccggcca-a
-cggtcgggtaatcggaatgagaacaacataaatcccttatcgaggatcaattggagggc
aagtctggtgccagcagccgcggtaattccagctccaatagcgtatatttaagttgctgc
ggttaaaaagctcgtagtcggatttcgggtggtacctgccggtccgcccttggtgagtac
tggcaggcgccacctttcagccgaggacaggctcatgggctttactgtctggggtctgga
gtcggcgacgtcactttgagtaaattagggtgtttaaagcaggcatatgctctgaataca
ctagcatgggatgacacgataggactccggtctatcttgtcggtctgtaggctggagtaa
tgattaagagggacagtcgggggcattcgtatttcgtagtcagaggtgaaattcttggat
ttacggaagacgaacttctgcgaaagcatttgccaaggatgttttcattgatcaagaacg
aaagtcgggggctcgaagacgattagataccgtcgtagtctcgaccataaacgatgccga
ctagggatcggaggtggttttatgatgac-ctctccggcaccttacgagaaatcaaagtt
tctgggttccggggggagtatggtcgcaaggctgaaacttaaaggaattgacggaagggc
accaccaggcgtggagcctgcggcttaatttgactcaacacggggaaacttaccaggtcc
agacatgggtaggattgacagattgatagctctttcttgattctatgggtggtggtgcat
ggccgttcttagttggtgggttggcttgtcaggttgattccggtaacgaacgagacctca
gcctgctaaatagtcacgtccggcacgccgggcggcagacttcttagagggactattagc
gactttcagctaattgaagtatgaggcaataacaggtctgtgatgcccttagatgttctg
ggccgcacgcgcgctacactgatgcgttcaacgagcctcctggtcacgagaggaccgggt
aatcttgtaaaccgcatcgtgatggggctagagctttgtaattattgctcttcaacgagg
aatgcctagtaagcgtgagtcatcaactcgcgttgattacgtccctgccctttgtacaca
ccgcccgtcgctccttccgattgggtgtgctggtgaagagttc
>KC463791  
actgtgaaactgcgaatggctcattaaatcagttatagtttatttgatggtgcttcctac
tcggataaccgtaggaaaactagagctaatacgtgcgtacaatcccgacctt-tggaagg
gacgtatttattagataagaggccgaccgggg--aaacccgaccttcggtgaatcataat
aacttcacgaatcgcatggccttgcgccggcgatgtttcattcaaatttctgccctatca
actttcgacggtagggtagtggcctaccgtggtggtaacgggtaacggaggattagggtt
cgattccggagagggagcctgagaaacggctaccacatccaaggaaggcagcaggcgcgc
aaattacccaaatcccaactcggggaggtagtgacaagaaataacgatgctccggcca-a
-cggtcgggtaatcggaatgagaacaacataaatcccttatcgaggatcaattggagggc
aagtctggtgccagcagccgcggtaattccagctccaatagcgtatatttaagttgctgc
ggttaaaaagctcgtagtcggatttcgggtggtacctgccggtccgcccttggtgagcac
tggcaggcgccacctttctgccgaggacagactcgtgggctttactgtctggggtctgga
gtcggcgacgtcactttgagtaaattagggtgtttaaagcaggcatatgctctgaataca
ctagcatgggatgacacgataggactccggtctatcttgtcggtctgtaggctggagtaa
tgattaagagggacagtcgggggcattcgtatttcgtagtcagaggtgaaattcttggat
ttacggaagacgaacttctgcgaaagcatttgccaaggatgttttcattgatcaagaacg
aaagtcgggggctcgaagacgattagataccgtcgtagtctcgaccataaacgatgccga
ctagggatcggaggtggttttatgatgac-ctctccggcaccttacgagaaatcaaagtt
tctgggttccggggggagtatggtcgcaaggctgaaacttaaaggaattgacggaagggc
accaccaggcgtggagcctgcggcttaatttgactcaacacggggaaacttaccaggtcc
agacatgggtaggattgacagattgatagctctttcttgattctatgggtggtggtgcat
ggccgttcttagttggtgggttggcttgtcaggttgattccggtaacgaacgagacctca
gcctgctaaatagtcacgtccggttcgccgggcggcagacttcttagagggactattagc
gactttcagctaattgaagtatgaggcaataacaggtctgtgatgcccttagatgttctg
ggccgcacgcgcgctacactgatgcgtccaacgagcctcctggtcacgagaggaccgggt
aatcttgtaaaccgcatcgtgatggggctagagctttgtaattattgctcttcaacgagg
aatgcctagtaagcgcgagtcatcaactcgcgttgattacgtccctgccctttgtacaca
ccgcccgtcgctccttccgattgggtgtgctggtgaagagttc
>FJ532312  
actgtgaaactgcgaatggctcattaaatcagttatagtttatttgatggtgcttcctac
tcggataaccgtaggaaaactagagctaatacgtgcgtataatcccgaccta-tggaagg
gacgtatttattagataagaggccgaccgggg--aaacccgaccttcggtgaatcataat
aacttcacgaatcgcatggccttgcgccggcgatgtttcattcaaatttctgccctatca
actttcgacggtagggtagtggcctaccgtggtggtaacgggtaacggaggattagggtt
cgattccggagagggagcctgagaaacggctaccacatccaaggaaggcagcaggcgcgc
aaattacccaaatcccaactcggggaggtagtgacaagaaataacgatgctccggcct-a
-cggtcgggtaatcggaatgagaacaacataaatcccttatcgaggatcaattggagggc
aagtctggtgccagcagccgcggtaattccagctccaatagcgtatatttaagttgctgc
ggttaaaaagctcgtagtcggatttcgggtggtacctgccggtccgcctttggtgagcac
tggcaggcgctacctttctgccgaggacagactcgtgggctttactgtctggggtctgga
gtcggcgacgtcactttgagtaaattagggtgtttaaagcaggcatatgctctgaataca
ctagcatgggatgacacgataggactccggtctatcttgtcggtctgtaggctggagtaa
tgattaagagggacagtcgggggcattcgtatttcgtagtcagaggtgaaattcttggat
ttacggaagacgaacttctgcgaaagcatttgccaaggatgttttcattgatcaagaacg
aaagtcgggggctcgaagacgattagataccgtcgtagtctcgaccataaacgatgccga
ctagggatcggaggtggttttcagatgac-ctctccggcaccttacgagaaatcaaagtt
tctgggttccggggggagtatggtcgcaaggctgaaacttaaaggaattgacggaagggc
accaccaggcgtggagcctgcggcttaatttgactcaacacggggaaacttaccaggtcc
agacatgggtaggattgacagattgatagctctttcttgattctatgggtggtggtgcat
ggccgttcttagttggtgggttggcttgtcaggttgattccggtaacgaacgagacctca
gcctgctaaatagtcacgtccggttcgccgggcggcagacttcttagagggactatgagc
gactttcagctcattgaagtatgaggcaataacaggtctgtgatgcccttagatgttctg
ggccgcacgcgcgctacactgatgcgatcaacgagcctcctggtcacgagaggaccgggt
aatcttgtaaaccgcatcgtgatggggctagagctttgtaattattgctcttcaacgagg
aatgcctagtaagcgcgagtcatcaactcgcgttgattacgtccctgccctttgtacaca
ccgcccgtcgctccttccgattgggtgtgctggtgaagagttc
>GQ462999  
actgtgaaactgcgaatggctcattaaatcagttatagtttatttgatggtgcttcctac
tcggataaccgtaggaaaactagagctaatacgtgcgtataatcccgacctt-tggaagg
gacgtatttattagataagaggccgaccgggg--aaacccgaccttcggtgaatcataat
aacttcacgaatcgcacggccttgcgccggcgatgtttcattcaaatttctgccctatca
actttcgacggtagggtagtggcctaccgtggtggtaacgggtaacggaggattagggtt
cgattccggagagggagcctgagaaacggctaccacatccaaggaaggcagcaggcgcgc
aaattacccaaatcccaactcggggaggtagtgacaagaaataacgatgctccggccata
-cggtcgggtaatcggaatgagaacaacataaatcccttatcgaggatcaattggagggc
aagtctggtgccagcagccgcggtaattccagctccaatagcgtatatttaagttgctgc
ggttaaaaagctcgtagtcggatttcgggtggtacctgccggtccgcccttggtgagtac
tggcaggcgccacctttctgccgaggacagactcgtgggcttcactgtctggggtctgga
gtcggcgacgtcactttgagtaaattagggtgtttaaagcaggcatatgctctgaataca
ctagcatgggatgacacgataggactccggtctatcttgtcggtctgtaggctggagtaa
tgattaagagggacagtcgggggcattcgtatttcgtagtcagaggtgaaattcttggat
ttacggaagacgaacttctgcgaaagcatttgccaaggatgttttcattgatcaagaacg
aaagtcgggggctcgaagacgattagataccgtcgtagtctcgaccataaacgatgccga
ctagggatcggaggtggttttttgatgac-ctctccggcaccttacgagaaatcaaagtt
tctgggttccggggggagtatggtcgcaaggctgaaacttaaaggaattgacggaagggc
accaccaggcgtggagcctgcggcttaatttgactcaacacggggaaacttaccaggtcc
agacatgggtaggattgacagattgatagctctttcttgattctatgggtggtggtgcat
ggccgttcttagttggtgggttggcttgtcaggttgattccggtaacgaacgagacctca
gcctgctaaatagtcacgtccggttctccgggcggcagacttcttagagggactatgagc
gactttcagctcattgaagtatgaggcaataacaggtctgtgatgcccttagatgttctg
ggccgcacgcgcgctacactgatgcgttcaacgagcctcctggtcacgagaggaccgggt
aatcttgtaaaccgcatcgtgatggggctagagctttgtaattattgctcttcaacgagg
aatgcctagtaagcgcgagtcatcaactcgcgttgattacgtccctgccctttgtacaca
ccgcccgtcgctccttccgattgggtgtgctggtgaagagttc
>KC463792  
actgtgaaactgcgaatggctcattaaatcagttatagtttatttgatggtgcttcctac
tcggataaccgtaggaaaactagagctaatacgtgcgtataaccccgacttt-t-gaagg
ggcgtatttattagataagaggccgaccgggg--aaacccgaccttcggtgaatcataat
aacttcacgaatcgcacggccttgcgccggcgatgtttcattcaaatttctgccctatca
actttcgacggtagggtagtggcctaccgtggtggtaacgggtaacggaggattagggtt
cgattccggagagggagcctgagaaacagctaccacatccaaggaaggcagcaggcgcgc
aaattacccaaatcccaactcggggaggtagtgacaagaaataacgatgctccggcca-a
-cggtcgggtaatcggaatgagaacaacataaatcccttatcgaggatcaattggagggc
aagtctggtgccagcagccgcggtaattccagctccaatagcgtatatttaagttgctgc
ggttaaaaagctcgtagtcggatttcgggtggtacctgccggtccgccgttggtgagtac
tggcaggcgctacctttctgccgaggacaggctcgtgggctttactgtctggggtctgga
gtcggcgacgtcactttgagtaaattagggtgtttaaagcaggcatatgctctgaataca
ctagcatgggatgacacgataggactccggtctatcttgtcggtctgtaggctggagtaa
tgattaagagggacagtcgggggcattcgtatttcgtagtcagaggtgaaattcttggat
ttacggaagacgaacttctgcgaaagcatttgccaaggatgttttcattgatcaagaacg
aaagtcgggggctcgaagacgattagataccgtcgtagtctcgaccataaacgatgccga
ctagggatcggaggtggtttttcgatgac-ctctccggcaccttacgagaaatcaaagtt
tctgggttccggggggagtatggtcgcaaggctgaaacttaaaggaattgacggaagggc
accaccaggcgtggagcctgcggcttaatttgactcaacacggggaaacttaccaggtcc
agacacgggtaggattgacagattgatagctctttcttgattctatgggtggtggtgcat
ggccgttcttagttggtgggttggcttgtcaggttgattccggtaacgaacgagacctca
gcctgctaaatagtcacgtccggttcgccgggcggcagacttcttagagggactattagc
gactttcagctaattgaagtatgaggcaataacaggtctgtgatgcccttagatgttctg
ggccgcacgcgcgctacactgatgcgttcaacgagcctcctggtcacgagaggaccgggt
aatcttgtaaaccgcatcgtgatggggctagagctttgtaattgttgctcttcaacgagg
aatgcctagtaagcgcgagtcatcaactcgcgttgattacgtccctgccctttgtacaca
ccgcccgtcgctccttccgattgggtgtgctggtgaagagttc
>GQ462689  
actgtgaaactgcgaatggctcattaaatcagttatagtttatttgatggtgcttcctac
tcggataaccgtaggaaaactagagctaatacgtgcgtataaccccgacctc-tggaagg
ggcgtatttattagataagaggccgaccgggg--aaacccgaccttcggtgaatcataat
aacttcacgaatcgcacggccttgcgccggcgatgtttcattcaaatttctgccctatca
actttcgacggtagggtagtggcctaccgtggtggtaacgggtaacggaggattagggtt
cgattccggagagggagcctgagaaacggctaccacatccaaggaaggcagcaggcgcgc
aaattacccaaatcccaactcggggaggtagtgacaagaaataacgatgctccggcca-a
-cggtcgggtaatcggaatgagaacaatctaaatcccttatcgaggatcaattggagggc
aagtctggtgccagcagccgcggtaattccagctccaatagcgtatatttaagttgctgc
ggttaaaaagctcgtagtcggatttcgggtggtacctgccggtccgccgtcggtgagtac
tggcaggcgctacctttctgccgaggacagactcgtgggcttcactgtctggggtctgga
gtcggcgacgtcactttgagtaaattagggtgtttaaagcaggcatatgctctgaataca
ctagcatgggatgacacgataggactccggtctatcttgtcggtctgtaggctggagtaa
tgattaagagggacagtcgggggcattcgtatttcgtagtcagaggtgaaattcttggat
ttacggaagacgaacttctgcgaaagcatttgccaaggatgttttcattgatcaagaacg
aaagtcgggggctcgaagacgattagataccgtcgtagtctcgaccataaacgatgccga
ctagggatcggagggcgtctttcgatgac-ctctccggcaccttacgagaaatcaaagtt
tctgggttccggggggagtatggtcgcaaggctgaaacttaaaggaattgacggaagggc
accaccaggcgtggagcctgcggcttaatttgactcaacacggggaaacttaccaggtcc
agacatgggtaggattgacagattgatagctctttcttgattctatgggtggtggtgcat
ggccgttcttagttggtgggttggcttgtcaggttgattccggtaacgaacgagacctca
gcctgctaaatagtcacgtccggttcgccgggcggcgcacttcttagagggactattagc
gactttcagctgattgaagtatgaggcaataacaggtctgtgatgcccttagatgttctg
ggccgcacgcgcgctacactgatgcgttcaacgagcctcctggtcacgagagggccgggt
aatcttgcaaaccgcatcgtgatggggctagagctttgtaattgttgctcttcaacgagg
aatgcctagtaagcgtgagtcatcaactcgcgttgattacgtccctgccctttgtacaca
ccgcccgtcgctccttccgattgggtgtgctggtgaagagttc
>KC463790  
actgtgaaactgcgaatggctcattaaatcagttatagtttatttgatggtgcttcctac
tcggataaccgtaggaaaactagagctaatacgtgcgtataatcccgacctt-tggaagg
gacgtatttattagataagaggccgaccgggg--aaacccgaccttcggtgaatcatgat
aacttcacgaatcgcatggccttgcgccggcgatgtttcattcaaatttctgccctatca
actttcgacggtagggtagtggcctaccgtggtggtaacgggtaacggaggattagggtt
cgattccggagagggagcctgagaaacggctaccacatccaaggaaggcagcaggcgcgc
aaattacccaaatcccaactcggggaggtagtgacaagaaataacgatgctccggcca-a
-cggtcgggtaatcggaatgagaacaacataaatcccttatcgaggatcaattggagggc
aagtctggtgccagcagccgcggtaattccagctccaatagcgtatatttaagttgctgc
ggttaaaaagctcgtagtcggatttcgggtggtacctgccggtccgcccttggcgagtac
tggcaggcgctacctttctgccgaggacagactcgtgggcttcactgtctggggtctgga
gtcggcgacgtcactttgagtaaattagggtgtttaaagca-gcatatgctctgaataca
ctagcatgggatgacacgataggactccggtctatcttgtcggtctgtaggctggagtaa
tgattaagagggacagtcgggggcattcgta-ttcgtagtcagaggtgaaattcttggat
ttacggaagacgaacttctgcgaaagcatttgccaaggatgttttcattgatcaagaacg
aaagtcgggggctcgaagacgattagataccgtcgtagtctcgaccataaacgatgccga
ctagggatcggaggtggtgtcatgatgac-ctctccggcaccttacgagaaatcaaagtt
tctgggttccggggggagtatggtcgcaaggctgaaacttaaaggaattgacggaagggc
accaccaggcgtggagcctgcggcttaatttgactcaacacggggaaacttaccaggtcc
agacatgggtaggattgacagattgatagctctttcttgattctatgggtggtggtgcat
ggccgttcttagttggtgggttggcttgtcaggttgattccggtaacgaacgagacctca
gcctgctaaatagtcacgtccggttcgccgggcggcagacttcttagagggactattagc
gacattcagctgattgaagtatgaggcaataacaggtctgtgatgcccttagatgttctg
ggccgcacgcgcgctacactgatgcgtccaacgagcctcctggtcacgagaggaccgggt
aatcttgcaaaccgcatcgtgatggggctagagctttgtaattgttgctcttcaacgagg
aatgcctagtaagcgcgagtcatcaactcgcgttgattacgtccctgccctttgtacaca
ccgcccgtcgctccttccgattgggtgtgctggtgaagagttc
>KC463793  
actgtgaaactgcgaatggctcattaaatcagttatagtttatttgatggtgcttcctac
tcggataaccgtaggaagactagagctaatacgtgcgtacaatcccgacctt-tggaagg
gacgtatttattagataagaggccgaccgggg--aaacccgaccttcggtgaatcataat
aacttcacgaatcgcatggccttgcgccggcgatgtttcattcaaatttctgccctatca
actttcgacggtagggtagtggcctaccgtggtggtaacgggtaacggaggattagggtt
cgattccggagagggagcctgagaaacggctaccacatccaaggaaggcagcaggcgcgc
aaattacccaaatcccaattcggggaggtagtgacaagaaataacgatgctccgaccc-a
-cggtcgggtaatcggaatgagaacaatctaaatcccttatcgaggatcaattggagggc
aagtctggtgccagcagccgcggtaattccagctccaatagcgtatatttaagttgctgc
ggttaaaaagctcgtagtcggatttcgggtggtacctgccggtccgctgaacgcgtgtac
tggcaggcgctacctttctgccgaggacaggctcgtgggctttactgtctggggtctgga
gtcggcgacgtcactttgagtaaattagggtgtttaaagcaggcatatgctctgaataca
ctagcatgggatgacacgataggactccggtctatcttgtcggtctgtacgctggagtaa
tgattaagagggacagtcgggggcattcgtatttcgtagtcagaggtgaaattcttgga-
ttacggaagacgaacttctgcgaaagcatttgccaaggatgttttcattgatcaagaacg
aaagtcgggggctcgaagacgattagataccgtcgtagtctcgaccataaacgatgccga
ctagggatcggaggtggaatcttgatgac-ctctccggcaccttacgagaaatcaaagtt
tctgggttccggggggagtatggtcgcaaggctgaaacttaaaggaattgacggaagggc
accaccaggcgtggagcctgcggcttaatttgactcaacacggggaaacttaccaggtcc
agacatgggtaggattgacagattgatagctctttcttgattctatgggtggtggtgcat
ggccgttcttagttggtgggttggcttgtcaggttgattccggtaacgaacgagacctca
gcctgctaaatagtcacgtccggttcgccggacggcagacttcttagagggactattagc
gactttcagctaattgaagtatgaggcaataacaggtctgtgatgcccttagatgttctg
ggccgcacgcgcgctacactgatgcgtccaacgagcctcctggtcacgagaggaccgggt
aatcttgtaaaccgcatcgtgatggggctagagctttgtaattgttgctcttcaacgagg
aatgcctagtaagcgcgagtcatcaactcgcgttgattacgtccctgccctttgtacaca
ccgcccgtcgctccttccgattgggtgtgctggtgaagagttc
>AY220983  
actgtgaaactgcgaatggctcattaaatcagttatagtttatttgatggtgcttcctac
tcggataaccgtaggaaaactagagctaatacgtgcgtataatcccgacctc-tggaagg
gacgtatttattagataagaggccgaccggggcttgccccgaccttcggtgaatcatgat
aacttcacgaatcgcatggccttgcgccggcgatgtttcattcaaatttctgccctatca
actttcgacggtagggtagtggcctaccgtggtggtaacgggtgacggaggattagggtt
cgattccggagagggagcctgagaaacggctaccacatccaaggaaggcagcaggcgcgc
aaattacccaaatcccaattcggggaggtagtgacaagaaataacgatgctccggcca-a
-cggtcgggtaatcggaatgagaacaatttaaatcccttatcgaggatcaattggagggc
aagtcttgtgccagcagccgcggtaattccagctccaatagcgtatatttaagttgctgc
ggttaaaaagctcgtagtcggatttcgggtggctcctaccggtccgccttcggtgagtac
tggtaggcgctacctttctgccgaggacaggctcctgggcttaagtgtctgggacctgga
gtcggcgacgtcactttgagtaaattagggtgtttaaagcaggcatatgctctgaataca
ctagcatggtatgacacgataggactccggtctatcttgtcggtctgtaggctggagtaa
tgattaagagggacagtcgggggcattcgtatttcgtagtcagaggtgaaattcttggat
ttacggaagacgaacttctgcgaaagcatttgccaaggatgttttcattgatcaagaacg
aaagtcgggggctcgaagacgattagataccgtcgtagtctcgaccataaacgatgccga
ctagggatcggaggtggttttatgatgac-ctctccggcaccttacgagaaatcaaagtt
tctgggttccggggggagtatggtcgcaaggctgaaacttaaaggaattgacggaagggc
accaccaggcgtggagcctgcggcttaatttgactcaacacggggaaacttaccaggtcc
agacatgggtaggattgacagattgatagctctttcttgattctatgggtggtggtgcat
ggccgttcttagttggtgggttggcttgtcaggttgattccggtaacgaacgagacctca
gcctgctaaatagtcacgtccggttcgccgggcggctgacttcttagagggactattagc
gactttcagctaattgaagtatgaggcaataacaggtctgtgatgcccttagatgttctg
ggccgcacgcgcgctacactgatgcgttcaacgagcctcctggtcacgagaggaccgggt
aatcttgtaaaccgcatcgtgatggggctagagctttgtaattattgctcttcaacgagg
aatgcctagtaagcgcgagtcatcagctcgcgttgattacgtccctgccctttgtacaca
ccgcccgtcgctccttccgattgggtgagctggtgaagagttc
>DQ399588  
actgtgaaactgcgaatggctcattaaatcagttatagtttatttgatggtgcttcctac
tcggataaccgtaggaaaactagagctaatacgtgcgtataatcccgacctc-tggaagg
gacgtatttattagataagaggccgaccggagcttgctccgaccttcggtgaatcatgat
aacttcacgaatcgcatggccttgcgccggcgatgtttcattcaaatttctgccctatca
actttcgacggtagggtagtggcctaccgtggtggtaacgggtgacggaggattagggtt
cgattccggagagggagcctgagaaacggctaccacatccaaggaaggcagcaggcgcgc
aaattacccaaatcccaactcggggaggtagtgacaagaaataacgatgctccggcca-a
-cggtcgggtaatcggaatgagaacaatttaaatcccttatcgaggatcaattggagggc
aagtctggtgccagcagccgcggtaattccagctccaatagcgtatatttaagttgctgc
ggttaaaaagctcgtagtcggatttcgggtggttcctaccggtccgccttcggtgagtac
tggtaggcgccacctttctgccgaggacgggttcctgggcttaactgtctgggtcccgga
gtcggcgttgtcactttgagtaaattagggtgtttaaagcaggcttatgctctgaataca
ctagcatgggatgacacgataggactccggtctatcttgtcggtctgtagatcggagtaa
tgattaagagggacagtcgggggcattcgtatttcgtagtcagaggtgaaattcttggat
ttacggaagacgaacttctgcgaaagcatttgccaaggatgttttcattgatcaagaacg
aaagtcgggggctcgaagacgattagataccgtcgtagtctcgaccataaacgatgccga
ctagggatcggaggtggttctatgatgac-ctctccggcaccttacgagaaatcaaagtt
tttgggttccggggggagtatggtcgcaaggctgaaacttaaaggaattgacggaagggc
accaccaggcgtggagcctgcggcttaatttgactcaacacggggaaacttaccaggtcc
agacatgggtaggattgacagattgatagctctttcttgattctatgggtggtggtgcat
ggccgttcttagttggtgggttggcttgtcaggttgattccggtaacgaacgagacctca
gcctgctaaatagtcacgtctggttcgccagacggcagacttcttagagggactattagc
gactatcagctaattgaagtatgaggcaataacaggtctgtgatgcccttagatgttctg
ggccgcacgcgcgctacactgacgcgttcaacgagcctcctggtcacgagaggaccgggt
aatcttgtaaaccgcgtcgtgatggggctagagctttgtaattattgctctttaacgagg
aatgcctagtaagcgcgagtcatcaactcgcgttgattacgtccctgccctttgtacaca
ccgcccgtcgctccttccgattgggtgtgctggtgaagagttc
>KM020077  
actgtgaaactgcgaatggctcattaaatcagttatagtttatttgatggtgcttcctac
tcggataaccgtaggaaaactagagctaatacgtgcgtataatcccgacctc-tggaagg
gacgtatttattagataagaggccgaccggagcttgctccgaccttcggtgaatcatgat
aacttcacgaatcgcatggccttgcgccggcgatgtttcattcaaatttctgccctatca
actttcgacggtagggtagtggcctaccgtggtggtaacgggtgacggaggattagggtt
cgattccggagagggagcctgagaaacggctaccacatccaaggaaggcagcaggcgcgc
aaattacccaaatcccaactcggggaggtagtgacaagaaataacgatgctccggcca-a
-cggtcgggtaatcggaatgagaacaatttaaatcccttatcgaggatcaattggagggc
aagtctggtgccagcagccgcggtaattccagctccaatagcgtatatttaagttgctgc
ggttaaaaagctcgtagtcggatttcgggtggttcctaccggtccgccttcggtgagtac
tggtaggcgccacctttctgccgaggacgggttcctgggcttaactgtctgggtcccgga
gtcggcgttgtcactttgagtaaattagggtgtttaaagcaggcttatgctctgaataca
ctagcatgggatgacacgataggactccggtctatcttgtcggtctgtagatcggagtaa
tgattaagagggacagtcgggggcattcgtatttcgtagtcagaggtgaaattcttggat
ttacggaagacgaacttctgcgaaagcatttgccaaggatgttttcattgatcaagaacg
aaagtcgggggctcgaagacgattagataccgtcgtagtctcgaccataaacgatgccga
ctagggatcggaggtggttctatgatgac-ctctccggcaccttacgagaaatcaaagtt
tttgggttccggggggagtatggtcgcaaggctgaaacttaaaggaattgacggaagggc
accaccaggcgtggagcctgcggcttaatttgactcaacacggggaaacttaccaggtcc
agacatgggtaggattgacagattgatagctctttcttgattctatgggtggtggtgcat
ggccgttcttagttggtgggttggcttgtcaggttgattccggtaacgaacgagacctca
gcctgctaaatagtcacgtctggttcgccagacggcagacttcttagagggactattagc
gactatcagctaattgaagtatgaggcaataacaggtctgtgatgcccttagatgttctg
ggccgcacgcgcgctacactgacgcgttcaacgagcctcctggtcacgagaggaccgggt
aatcttgtaaaccgcgtcgtgatggggctagagctttgtaattattgctctttaacgagg
aatgcctagtaagcgcgagtcatcaactcgcgttgattacgtccctgccctttgtacaca
ccgcccgtcgctccttccgattgggtgtgctggtgaagagttc
>GQ462686  
actgtgaaactgcgaatggctcattaaatcagttatagtttatttgatggtgcttcctac
tcggataaccgtaggaaaactagagctaatacgtgcgtataatcccgacctc-tggaagg
gacgtatttattagataataggccgaccggagcttgctccgaccttcggtgaatcatgat
aacttcacgaatcgcatggccttgcgccggcgatgtttcattcaaatttctgccctatca
actttcgacggtagggtagtggcctaccgtggtggtaacgggtgacggaggattagggtt
cgattccggagagggagcctgagaaacggctaccacatccaaggaaggcagcaggcgcgc
aaattacccaaatcccaactcggggaggtagtgacaagaaataacgatgctccggcta-a
-cggtcgggtaatcggaatgagaacaatttaaatcccttatcgaggatcaattggagggc
aagtctggtgccagcagccgcggtaattccagctccaatagcgtatatttaagttgctgc
ggttaaaaagctcgtagtcggatttcgggtggttcctaccggtccgcctttggtgtgtac
tggtaggcgccacctttctgccgaggacgggttcctgggcttaactgtctgggtcccgga
gtcggcgttgtcactttgagtaaattagggtgtttaaagcaggcttatgctctgaataca
ctagcatgggatgacacgataggacttcggtctatcttgtcggtctg-aggccggagtaa
tgataaagagggacagtcgggggcattcgtatttcgtagtcagaggtgaaattcttggat
ttacggaagacgaacttctgcgaaagcatttgccaaggatgttttcattgatcaagaacg
aaagtcgggggctcgaagacgattagataccgtcgtagtctcgaccataaacgatgccga
ctagggatcggaggtggttctgtgatgac-ctctccggcaccttacgagaaatcaaagtt
tctgggttccggggggagtatggtcgcaaggctgaaacttaaaggaattgacggaagggc
accaccaggcgtggagcctgcggcttaatttgactcaacacggggaaacttaccaggtcc
agacatgggtaggattgacagattgatagctctttcttgatcctatgggtggtggtgcat
ggccgttcttagttggtgggttggcttgtcaggttgattccggtaacgaacgagacctca
gcctgctaaatagtcacgtctggttcgccagacggcagacttcttagagggactattagc
gattttcagctaattgaagtatgaggcaataacaggtctgtgatgcccttagatgttctg
ggccgcacgcgcgctacactgacgcgttcaacgagcctcctggtcacgagaggaccgggt
aatcttgtaaaccgcgtcgtgatggggctagagctttgtaattattgctctttaacgagg
aatgcctagtaagcgcgagtcatcagctcgcgttgattacgtccctgccctttgtacaca
ccgcccgtcgctccttccgattgggtgtgctggtgaagagttc
>GQ462993  
actgtgaaactgcgaatggctcattaaatcagttatagtttatttgatggtgcttcctac
tcggataaccgtaggaaaactagagctaatacgtgcgtataatcccgacctcacggaagg
gacgtatttattagataagaggccgaccggggcttgccccgaccttcggtgaatcatgat
aacttcacgaatcgcacggccttgcgccggcgatgtttcattcaaatttctgccctatca
actttcgacggtagggtagtggcctaccgtggtggtaacgggtgacggaggattagggtt
cgattccggagagggagcctgagaaacggctaccacatccaaggaaggcagcaggcgcgc
aaattacccaaatcccaactcggggaggtagtgacaagaaataacgatgctccggcca-t
-cggtcgggtaatcggaatgaggacaatttaaatcccttatcgaggatcaattggagggc
aagtctggtgccagcagccgcggtaattccagctccaatagcgtatatttaagttgctgc
ggttaaaaagctcgtagtcggatttcgggtggtgcctaccggtccgcccttggtgtgtac
tggtaggcgccacctttctgccgaggacgggttcctgggcttagctgtctggggcccgga
gtcggcgatgtcactttgagcaaattagggtgtttaaagcaggcttatgctctgtataca
ctagcatgggatgacacgataggacttcggtctatcttgtcggtctgtagatcggagtaa
tgattaagagggacagtcgggggcattcgtatttcgtagtcagaggtgaaattcttggat
ttacggaagacgaacttctgcgaaagcatttgccaaggatgttttcattgatcaagaacg
aaagtcgggggctcgaagacgattagataccgtcgtagtcttgaccataaacgatgccga
ctagggatcggaggtggtttcacgatgac-ctctccggcaccttacgagaaatcaaagtt
tctgggttccggggggagtatggtcgcaaggctgaaacttaaaggaattgacggaagggc
accaccaggcgtggagcctgcggcttaatttgactcaacacggggaaacttaccaggtcc
agacatgggtaggattgacagattgatagctctttcttgattctatgggtggtggtgcat
ggccgttcttagttggtgggttggcttgtcaggttgattccggtaacgaacgagacctca
gcctgctaaatagtcacgcctggttcgccagacggcagacttcttagagggactattagc
gactatcagctaattgaagtatgaggcaataacaggtctgtgatgcccttagatgttctg
ggccgcacgcgcgctacactgacgcgttcaacgagcctcctggtcacgagaggaccgggt
aatcttgtaaaccgcgtcgtgatggggctagagctttgtaattattgctctttaacgagg
aatgcctagtaagcgcgagtcatcaactcgcgttgattacgtccctgccctttgtacaca
ccgcccgtcgctccttccgattgggtgtgctggtgaagagttc
>GQ462992  
actgtgaaactgcgaatggctcattaaatcagttatagtttatttgatggtgcttcctac
tcggataaccgtaggaaaactagagctaatacgtgcgtataatcccgacctcacggaagg
gacgtatttattagataagaggccgaccggggcttgccccgaccttcggtgaatcatgat
aacttcacgaatcgcacggccttgcgccggcgatgtttcattcaaatttctgccctatca
actttcgacggtagggtagtggcctaccgtggtggtaacgggtgacggaggattagggtt
cgattccggagagggagcctgagaaacggctaccacatccaaggaaggcagcaggcgcgc
aaattatccaaatcccaactcggggaggtagtgacaagaaataacgatgctccggcca-t
-cggtcgggtaatcggaatgaggacaatttaaatcccttatcgaggatcaattggagggc
aagtctggtgccagcagccgcggtaattccagctccaatagcgtatatttaagttgctgc
ggttaaaaagctcgtagtcggatttcgggtggtgcctaccggtccgcccttggtgtgtac
tggtaggcgccacctttctgccgaggacgggttcctgggcttagctgtctggggcccgga
gtcggcgatgtcactttgagtaaattagggtgtttaaagcaggcttatgctctgtataca
ctagcatgggatgacacgataggacttcggtctatcttgtcggtctgtagatcggagtaa
tgattaagagggacagtcgggggcattcgtatttcgtagtcagaggtgaaattcttggat
ttacggaagacgaacttctgcgaaagcatttgccaaggatgttttcattgatcaagaacg
aaagtcgggggctcgaagacgattagataccgtcgtagtctcgaccataaacgatgccga
ctagggatcggaggtggtttcacgatgac-ctctccggcaccttacgagaaatcaaagtt
tctgggttccggggggagtatggtcgcaaggctgaaacttaaaggaattgacggaagggc
accaccaggcgtggagcctgcggcttaatttgactcaacacggggaaacttaccaggtcc
agacatgggtaggattgacagattgatagctctttcttgattctatgggtggtggtgcat
ggccgttcttagttggtgggttggcttgtcaggttgattccggtaacgaacgagacctca
gcctgctaaatagtcacgcctggttcgccagacggcagacttcttagagggactattagc
gactatcagctaattgaagtatgaggcaataacaggtctgtgatgcccttagatgttctg
ggccgcacgcgcgctacactgacgcgttcaacgagcctcctggtcacgagaggaccgggt
aatcttgtaaaccgcgtcgtgatggggctagagctttgtaattattgctctttaacgagg
aatgcctagtaagcgcgagtcatcaactcgcgttgattacgtccctgccctttgtacaca
ccgcccgtcgctccttccgattgggtgtgctggtgaagagttc
>GQ462998  
actgtgaaactgcgaatggctcattaaatcagttatagtttatttgatggtgcttcctac
tcggataaccgtaggaaaactagagctaatacgtgcgtataatcccgacctcacggaagg
gacgtatttattagataagaggccgaccggggcttgccccgaccttcggtgaatcatgat
aacttcacgaatcgcacggccttgcgccggcgatgtttcattcaaatttctgccctatca
actttcgacggtagggtagtggcctaccgtggtggtaacgggtgacggaggattagggtt
cgattccggagagggagcctgagaaacggctaccacatccaaggaaggcagcaggcgcgc
aaattacccaaatcccaactcggggaggtagtgacaagaaataacgatgctccggcca-t
-cggtcgggtaatcggaatgaggacaatttaaatcccttatcgaggatcaattggagggc
aagtctggtgccagcagccgcggtaattccagctccaatagcgtatatttaagttgctgc
ggttaaaaagctcgtagtcggatttcgggtggtgcctaccggtccgcccttggtgtgtac
tggtaggcgccacctttctgccgaggacgggttcctgggcttagctgtctggggcccgga
gtcggcgatgtcactttgagtaaattagggtgtttaaagcaggcttatgctctgtataca
ctagcatgggatgacacgataggacttcggtctatcttgtcggtctgtagatcggagtaa
tgattaagagggacagtcgggggcattcgtatttcgtagtcagaggtgaaattcttggat
ttacggaagacgaacttctgcgaaagcatttgccaaggatgttttcattgatcaagaacg
aaagtcgggggctcgaagacgattagataccgtcgtagtctcgaccataaacgatgccga
ctagggatcggaggtggtttcacgatgac-ctctccggcaccttacgagaaatcaaagtt
tctgggttccggggggagtatggtcgcaaggctgaaacttaaaggaattgacggaagggc
accaccaggcgtggagcctgcggcttaatttgactcaacacggggaaacttaccaggtcc
agacatgggtaggattgacagattgatagctctttcttgattctatgggtggtggtgcat
ggccgttcttagttggtgggttggcttgtcaggttgattccggtaacgaacgagacctca
gcctgctaaatagtcacgcctggttcgccagacggcagacttcttagagggactattagc
gactatcagctaattgaagtatgaggcaataacaggtctgtgatgcccttagatgttctg
ggccgcacgcgcgctacactgacgcgttcaacgagcctcctggtcacgagaggaccgggt
aatcttgtaaaccgcgtcgtgatggggctagagctttgtaattattgctctttaacgagg
aatgcctagtaagcgcgagtcatcaactcgcgttgattacgtccctgccctttgtacaca
ccgcccgtcgctccttccgattgggtgtgctggtgaagagttc
>GQ462997  
actgtgaaactgcgaatggctcattaaatcagttatagtttatttgatggtgcttcctac
tcggataaccgtaggaaatctagagctaatacgtgcgtataatcccgactt--cggaagg
gacgtatttattagataagaggccgaccggagcttgctccgaccttcggtgaatcatgat
aatttcacgaatcgcatggctctacgccggcgatgtttcattcaaatttctgccctatca
actttcgacggtagggtagtggcctaccgtggtggtaacgggtgacggaggattagggtt
cgattccggagagggagcctgagaaacggctaccacatccaaggaaggcagcaggcgcgc
aaattacccaaatcccaactcggggaggtagtgacaagaaataacgatgctccgacca-a
-cggtcgggtaatcggaatgagaacaatttaaatcccttatcgaggatcaattggagggc
aagtctggtgccagcagccgcggtaattccagctccaatagcgtatatttaagttgctgc
ggttaaaaagctcgtagtcggatttcgggtggttcctgccggtccgcctctggtgtgtac
tggtatgcgccacctttctgccgaggacgggctcctgggtttaagtatctgggacccgga
gtcggcgttgtcactttgagtaaattagggtgtttaaagcaggcttatgctctgaataca
ctagcatgggatgacacgataggacttctgcctatcttgtcggtctgtaggcaggagtaa
tgattaagagggacagtcgggggcattcgtatttcgtagtcagaggtgaaattcttggat
ttacggaagacgaacttctgcgaaagcatttgccaaggatgttttcattggtcaagaacg
aaagtcgggggctcgaagacgattagataccgtcgtagtctcgaccataaacgatgccga
ctagggatcggaggtggttctatgacgac-ctctccggcaccttacgagaaatcaaagtt
tttgggttccggggggagtatggtcgcaaggctgaaacttaaaggaattgacggaagggc
accaccaggcgtggagcctgcggcttaatttgactcaacacggggaaacttaccaggtcc
agacatgggtaggattgacagattgatagctctttcttgattctatgggtggtggtgcat
ggccgttcttagttggtgggttggcttgtcaggttgattccggtaacgaacgagacctca
gcctgctaaatagttacgcctggttcgccagacggcagacttcttagagggactattagc
gactattagctaattgaagtatgaggcaataacaggtctgtgatgcccttagatgttctg
ggccgcacgcgcgctacactgacgcgttcaacgagcctcctggtcacgagaggaccgggt
aatcttgtaaaccgcgtcgtgatggggctagagctttgtaattattgctctttaacgagg
aatgcctagtaagcgcgagtcatcagctcgcgttgattacgtccctgccctttgtacaca
ccgcccgtcgctccttccgattgggtgtgctggtgaagagttc
>GQ462687  
actgtgaaactgcgaatggctcattaaatcagttatagtttatttgatggtgcttcctac
tcggataaccgtaggaaaactagagctaatacgtgcgtataatcccgactc--acgaagg
gacgtatttattagataagaggccgaccggagcttgctccgaccttcggtgaatcatgat
aacttcacgaatcgcgtggctctacgccggcgatattccattcaaatttctgccctatca
actttcgacggtagggtagtggcctaccgtggtggtaacgggtgacggaggattagggtt
cgattccggagagggagcctgagaaacggctaccacatccaaggaaggcagcaggcgcgc
aaattacccaaatcccaactcggggaggtagtgacaagaaataacgatgctccgacca-a
-cggtcgggtaatcggaatgagaacaatttaaatcccttatcgaggatcaattggagggc
aagtctggtgccagcagccgcggtaattccagctccaatagcgtatatttaagttgctgc
ggttaaaaagctcgtagtcggatttcgggtggttcctgccggtccgcctctggtgtgtac
tggtaggcgccacctttctgccgaggacgggctcctgggtttaagtatctgggacccgga
gtcggcgttgtcactttgagtaaattagggtgtttaaagcaggcttatgctctgaataca
ctagcatgggatgacacgataggacttcggtctatcttgtcggtctgtagaccggagtaa
tgattaagagggacagtcgggggcattcgtatttcgtagtcagaggtgaaattcttggat
ttacggaagacgaacttctgcgaaagcatttgccaaggatgttttcattgatcaagaacg
aaagtcgggggctcgaagacgattagataccgtcgtagtctcaaccataaacgatgccga
ctagggatcggaggtggttctatgacgac-ctctccggcaccttacgagaaatcaaagtt
tttgggttccggggggagtatggtcgcaaggctgaaacttaaaggaattgacggaagggc
accaccaggcgtggagcctgcggcttaatttgactcaacacggggaaacttaccaggtcc
agacatgggtaggattgacagattgatagctctttcttgattctatgggtggtggtgcat
ggccgttcttagttggtgggttggcttgtcaggttgattccggtaacgaacgagacctca
gcctgctaaatagtcccgcctgtctcggcaggcggcagacttcttagagggactattagc
gactatcagctaattgaagtatgaggcaataacaggtctgtgatgcccttagatgttctg
ggccgcacgcgcgctacactgacgcgttcaacgagcctcctggtcacgagaggaccgggt
aatcttgtaaaccgcgtcgtgatggggctagagctttgtaattattgctctttaacgagg
aatgcctagtaagcgcgagtcatcagctcgcgttgattacgtccctgccctttgtacaca
ccgcccgtcgctccttccgattgggtgtgctggtgaagagttc
>FJ532298  
actgtgaaactgcgaatggctcattaaatcagttatagtttatttgatggtgcttcctac
tcggataaccgtaggaaaactagagctaatacgtgcgtataatcccgactc--acgaagg
gacgtatttattagataagaggccgaccggagcttgctccgaccttcggtgaatcatgat
aacttcacgaatcgcatggccttgcgccggcgatgtttcattcaaatttctgccctatca
actttcgacggtagggtagtggcctaccgtggtggtaacgggtaacggaggattagggtt
cgattccggagagggagcctgagaaacggctaccacatccaaggaaggcagcaggcgcgc
aaattacccaaatcccaactcggggaggtagtgacaagaaataacgatgctccggcca-t
-cggtcgggtaatcggaatgagaacaatctaaatcccttatcgaggatcaattggagggc
aagtctggtgccagcagccgcggtaattccagctccaatagcgtatatttaagttgctgc
ggttaaaaagctcgtagtcggatttcgggtggtacctgccggtccgcccttggtgagtac
tggcaggcgccacctttctgccgaggacaggctcgtgggctttactgtctggggtctgga
gtcggcgacgtcactttgagtaaattagggtgttcaaagcaggcgtatgctctgaataca
ctagcatgggatgacacgataggacttcggtctatcttgtcggtctgtaggctggagtaa
tgattaagagggacagtcgggggcattcgtatttcgtagtcagaggtgaaattcttggat
ttacggaagacgaacttctgcgaaagcatttgccaaggatgttttcattgatcaagaacg
aaagtcgggggctcgaagacgattagataccgtcgtagtctcgaccataaacgatgccga
ctagggatcggaggtggtttcacgatgac-ctctccggcaccttacgagaaatcaaagtt
tctgggttccggggggagtatggtcgcaaggctgaaacttaaaggaattgacggaagggc
accaccaggcgtggagcctgcggcttaatttgactcaacacggggaaacttaccaggtcc
agacatgggtaggattgacagattgatagctctttcttgattctatgggtggtggtgcat
ggccgttcttagttggtgggttggcttgtcaggttgattccggtaacgaacgagacctca
gcctgctaaatagtcacgcctggttcgccaggcggcagacttcttagagggactattagc
gactatcagctaattgaagtatgaggcaataacaggtctgtgatgcccttagatgttctg
ggccgcacgcgcgctacactgacgcgttcaacgagcctcctggtcacgagaggaccgggt
aatcttgtaaaccgcgtcgtgatggggctagagctttgtaattattgctctttaacgggg
aatgcctagtaagcgcgagtcatcagctcgcgttgattacgtccctgccctttgtacaca
ccgcccgtcgctccttccgattgggtgtgctggtgaagagttc
>FJ532307  
actgtgaaactgcgaatggctcattaaatcagttatagtttatttgatggtgcttcctac
tcggataaccgtaggaaaactagagctaatacgtgcgtataatcccgactt--acgaagg
gacgtatttattagataagaggccgaccggggttcgccccgaccttcggtgaatcatgat
aacttcacgaatcgcatggctttacgccggcgatgtttcattcaaatttctgccctatca
actttcgacggtagggtagtggcctaccgtggtggtaacgggtaacggaggattagggtt
cgattccggagagggagcctgagaaacggctaccacatccaaggaaggcagcaggcgcgc
aaattacccaaatcccaactcggggaggtagtgacaagaaataacgatgctccggccata
-cggtcgggtaatcggaatgaggacaacataaatcccttatcgaggatcaattggagggc
aagtctggtgccagcagccgcggtaattccagctccaatagcgtatatttaagttgctgc
ggttaaaaagctcgtagtcggatttcgggtggtacctaccggtccgccattggtgtgtac
tggtaggcgctacctttctgccgaggacaggctcgtgggctttactgtctggggtctgga
gtcggcgacgtcactttgagtaaattagggtgtttaaagcaggcatatgctctgaataca
ctagcatgggatgacacgataggacttcggtctatcttgtcggtctgtaggctggagtaa
tgattaagagggacagtcgggggcattcgtatttcgtagtcagaggtgaaattcttggat
ttacggaagacgaacttctgcgaaagcatttgccaaggatgttttcattgatcaagaacg
aaagtcgggggctcgaagacgattagataccgtcgtagtctcgaccataaacgatgccga
ctagggatcggaggtggtttcacgatgac-ctctccggcaccttacgagaaatcaaagtt
tctgggttccggggggagtatggtcgcaaggctgaaacttaaaggaattgacggaagggc
accaccaggcgtggagcctgcggcttaatttgactcaacacggggaaacttaccaggtcc
agacatgggtaggattgacagattgatagctctttcttgattctatgggtggtggtgcat
ggccgttcttagttggtgggttggcttgtcaggttgattccggtaacgaacgagacctca
gcctgctaaatagtcacgtccggttctccgggcggcagacttcttagagggactattagc
gaccttcagctaattgaagtatgaggcaataacaggtctgtgatgcccttagatgttctg
ggccgcacgcgcgctacactgacgcgttcaacgagcctcctggtctcgagaggaccgggt
aatcttgtaaaccgcgtcgtgacggggctagagctttgtaattgttgctcttcaacgagg
aatgcctagtaagcgcgagtcatcaactcgcgttgattacgtccctgccctttgtacaca
ccgcccgtcgctccttccgattgggtgtgctggtgaagagttc
>FJ532306  
actgtgaaactgcgaatggctcattaaatcagttatagtttatttgatggtgcttcctac
tcggataaccgtaggaaaactagagctaatacgtgcgtataatcccgactc--acgaagg
gacgtatttattagataagaggccgaccggggcttgccccgaccttcggtgaatcatgat
aacttcacgaatcgcatggctttacgccggcgatgtttcattcaaatttctgccctatca
actttcgacggtagggtagtggcctaccgtggtggtaacgggtaacggaggattagggtt
cgattccggagagggagcctgagaaacggctaccacatccaaggaaggcagcaggcgcgc
aaattacccaaatcccaactcggggaggtagtgacaagaaataacgatgctccggccata
-cggtcgggtaatcggaatgaggacaacataaatcccttatcgaggatcaattggagggc
aagtctggtgccagcagccgcggtaattccagctccaatagcgtatatttaagttgctgc
ggttaaaaagctcgtagtcggatttcgggtggtacctaccggtccgcctttggtgtgtac
tggtaggcgctacctttctgccgaggacaggctcgtgggctttactgtctggggtctgga
gtcggcgacgtcactttgagtaaattagggtgtttaaagcaggcatatgctctgaataca
ctagcatgggatgacacgataggacttcggtctatcttgtcggtctgtaggctggagtaa
tgattaagagggacagtcgggggcattcgtatttcgtagtcagaggtgaaattcttggat
ttacggaagacgaacttctgcgaaagcatttgccaaggatgttttcattgatcaagaacg
aaagtcgggggctcgaagacgattagataccgtcgtagtctcgaccataaacgatgccga
ctagggatcggaggtggtttcacgatgac-ctctccggcaccttacgagaaatcaaagtt
tctgggttccggggggagtatggtcgcaaggctgaaacttaaaggaattgacggaagggc
accaccaggcgtggagcctgcggcttaatttgactcaacacggggaaacttaccaggtcc
agacatgggtaggattgacagattgatagctctttcttgattctatgggtggtggtgcat
ggccgttcttagttggtgggttggcttgtcaggttgattccggtaacgaacgagacctca
gcctgctaaatagtcacgtccggttctccgggcggcagacttcttagagggactattagc
gaccttcagctaattgaagtatgaggcaataacaggtctgtgatgcccttagatgttctg
ggccgcacgcgcgctacactgacgcgttcaacgagcctcctggtcacgagaggaccgggt
aatcttgtaaaccgcgtcgtgacggggctagagctttgtaattgttgctcttcaacgagg
aatgcctagtaagcgcgagtcatcaactcgcgttgattacgtccctgccctttgtacaca
ccgcccgtcgctccttccgattgggtgtgctggtgaagagttc
>DQ399587  
actgtgaaactgcgaatggctcattaaatcagttatagtttatttgatggtgcttcctac
tcggataaccgtaggaaaactagagctaatacgtgcgttaaatcccgacctc-gcgaagg
gacgtatttattagataagaggccgaccggggcttgccccgaccttcggtgaatcatgat
aacttcacgaatcgcatggccttgtgccggcgatgtttcattcaaatttctgccctatca
actttcgacggtagggtagtggcctaccgtggtggtaacgggtaacggaggattagggtt
cgattccggagagggagcctgagaaacggctaccacatccaaggaaggcagcaggcgcgc
aaattacccaaatcccaactcggggaggtagtgacaagaaataacgatgctccggccg-t
-cggtcgggtaatcggaatgagaacaatttaaatcccttatcgaggatcaattggagggc
aagtctggtgccagcagccgcggtaattccagctccaatagcgtatatttaagttgctgc
ggttaaaaagctcgtagtcggatttcgggtggtacctgccggtccgcctttggtgtgtac
tggtaggcgctacctttctgccgaggacaggctcatgggctttactgtctggggcctgga
gtcggcgacgtcactttgagtaaattagggtgtttaaagcaggcatatgctctgaataca
ctagcatgggatgacacgataggactccggtctatcttgtcggtctgtaggctggagtaa
tgattaagagggacagtcgggggcattcgtatttcgtagtcagaggtgaaattcttggat
ttacggaagacgaacttctgcgaaagcatttgccaaggatgttttcattgatcaagaacg
aaagtcgggggctcgaagacgattagataccgtcgtagtctcgaccataaacgatgccga
ctagggatcggaggtggtttcacgatgac-ctctccggcaccttacgagaaatcaaagtt
tctgggttccggggggagtatggtcgcaaggctgaaacttaaaggaattgacggaagggc
accaccaggcgtggagcctgcggcttaatttgactcaacacggggaaacttaccaggtcc
agacatgggtaggattgacagattgatagctctttcttgattctatgggtggtggtgcat
ggccgttcttagttggtgggttggcttgtcaggttgattccggtaacgaacgagacctca
gcctgctaaatagtcacgtccggttctccgggcggcggacttcttagagggactattagc
gattatcagctaattgaagtatgaggcaataacaggtctgtgatgcccttagatgttctg
ggccgcacgcgcgctacactgacgcgttcaacgagcctcctggtcacgagaggaccgggt
aatcttgtaaaccgcgtcgtgatggggctagagctttgtaattgttgctcttcaacgagg
aatgcctagtaagcgcgagtcatcaactcgcgttgattacgtccctgccctttgtacaca
ccgcccgtcgctccttccgattgggtgtgctggtgaagagttc
>AY052564  
actgtgaaactgcgaatggctcattaaatcagttatagtttatttgatggtgtttcttac
tcggataaccgtaggaaaactagagctaatacgtgcgta-aatcccgactt--cggaagg
gacgtatttattagataagaggccgaccgggcttgt-cccgaccttcggtgaatcatgat
aacttcacgaatcgcatggtcctgaaccggcgatgtttcattcaaatttctgccctatca
actttcgacggtagggtagtggcctaccgtggtggtaacgggtgacggaggattagggtt
cgattccggagagggagcctgagaaacggctaccacatccaaggaaggcagcaggcgcgc
aaattaccc-aatcccaacgcggggaggtagtgacaagaaataacgatgctccggcct-c
-tggtcgggtaatcggaatgagaacaatttaaatcccttatcgaggatcaattggagggc
aagtctggtgccagcagccgcggtaattccagctccaatagcgtatatttaagttgctgc
ggttaaaaagctcgtagtcggatttcgggtggcgcctaccggtccgcctttggtgagtac
tggtaggtaccacc-ttctgccgaggacggggttctgggcttaattgtctgggccccgga
gtcggcgatgtcactttgagtaaattagggtgttcaaagcaggcttatgctctgtataca
ctagcatgggatgacacgataggacttcggtttatcttgtcggtctgtagatcggagtaa
tgatgaagagggacagtcgggggcattcgtatttcgtagtcagaggtgaaattcttggat
ttacggaagacgaacttctgcgaaagcatttgccaaggatgttttcattgatcaagaacg
aaagtcgggggctcgaagacgattagataccgtcgtagtctcgaccataaacgatgccga
ctagggatcggaggtggtttttttatgacactctccggcaccttacgagaaatcaaagtt
tctgggttccggggggagtatggtcgcaaggctgaaacttaaaggaattgacggaagggc
accaccaggcgtggagcctgcggcttaatttgactcaacacggggaaacttaccaggtcc
agacatgggtaggattgacagagtgatagctctttcttgattctatgggtggtggtgcat
ggccgttcttagttggtgggttggcttgtcaggttgattccggtaacgaacgagacctca
gcctgctaaatagttgcacccgtttcggcgggcgtcaaacttcttagagggactattagc
gattttcagctaattgaagtatgaggcaataacaggtctgtgatgcccttagatgttctg
ggccgcacgcgcgctacactgacgcaatcaacgagcctcctggtc-cgagaggaccgggt
aatcttgtaaactgcgtcgtgatggggctagagctttgtaattattgctctttaacgagg
aatgcctagtaagcgcgagtcatcagctcgcgttgattacgtccctgccctttgtacaca
ccgcccgtcgctccttccgattgggtgtgctggtgaagagttc
>AY052563  
actgtgaaactgcgaatggctcattaaatcagttatagtttatttgatggtgtttcttac
tcggataaccgtaggaaaactagagctaatacgtgcgta-aatcccgactt--cggaagg
gacgtatttattagataagaggccgaccgggcttgt-cccgaccttcggtgaatcatgat
aactcaacgaatcgcatggtcctgaaccggcgatgtttcattcaaatttctgccctatca
actttcgacggtagggtagtggccttccgtggtggtaacgggtgacggaggattagggtt
cgattccggagagggagcctgagaaacggctaccacatccaaggaaggcagcaggcgcgc
aaattaccc-aatcccaactcggggaggtagtgacaagaaataacgatgctccggcct-c
-tggtcgggtaatcggaatgagaacaatttaaatcccttagcgaggatcaattggagggc
aagtctggtgccagcagccgcggtaattccagctccaatagcgtatatttaagttgctgc
ggttaaaaagctcgtagtcggatttcgggtggcgcctaccggtccgcctttggtgagtac
tggtaggtacctcctttctgccgaggacggggttctgggcttaattgtctgggccccgga
gtcggcgatgtcactttgagtaaattagggtgttcaaagcaggcttatgctctgtataca
ctagcatgggatgacacgataggacttcggtttatcttgtcggtctgtaggtcggagtaa
tgataaagagggacagtcgggggcattcgtatttcgtagtcagaggtgaaattcttggat
ttacggaagacgaacttctgcgaaagcatttgccaaggatgttttcattgatcaagaacg
aaagtcgggggctcgaagacgattagataccgtcgtagtctcgaccataaacgatgccga
ctagggatcggaggtggtttttttatgac-ctctccggcaccttacgagaaatcaaagtt
tctgggttccggggggagtatggtcgcaaggctgaaacttaaaggaattgacggaagggc
accaccaggcgtggagcctgcggcttaatttgactcaacacggggaaacttaccaggtcc
agacatgggtaggattgacagattgatagctctttcttgattctatgggtggtggtgcat
ggccgttcttagttggtgggttggcttgtcaggttgattccggtaacgaacgagacctca
gcctgctaaatagttgcccccgcctcggtgggggtcagacttcttagagggactattagc
gattttcagctaattgaagtatgaggcaataacaggtctgtgatgcccttagatgttctg
ggccgcacgcgcgctacactgacgcaatcaacgagcctcctggtc-cgagaggaccgggt
aatcttgtaaactgcgtcgtgatggggctagagctttgtaattattgctctttaacgagg
aatgcctagtaagcgcgagtcatcagctcgcgttgattacgtccctgccctttgtacaca
ccgcccgtcgctccttccgattgggtgtgctggtgaagagttc
>AY220984  
actgtgaaactgcgaatggctcattaaatcagttatagtttatttgatggtgttttctac
tcggataaccgtaggaaatctagagctaatacgtgcgta-aatcccgactt--cggaagg
gacgtatttattagataagaggccgaccgggcttgt-cccgaccttcggtgaatcatgat
aacttcacgaatcgcatggtcctgaaccggcgatgtttcattcaaatttctgccctatca
actttcgacggtagggtagtggcctaccgtggtggtaacgggtgacggaggattagggtt
cgattccggagagggagcctgagaaacggctaccacatccaaggaaggcagcaggcgcgc
aaattacccaaatcccaattcggggaggtagtgacaagaaataacgatgctccggcct-c
-tggtcgggtaatcggaatgagaacaatttaaatcccttatcgaggatcaattggagggc
aagtctggtgccagcagccgcggtaattccagctccaatagcgtatatttaagttgctgc
ggttaaaaagctcgtagtcggatttcgggtggcgcctaccggtccgcctttggtgagtac
tggtaggtacctcctttctgccgaggacggggttctgggcttagttgtctgggccccgga
gtcggcgatgtcactttgagtaaattagggtgttcaaagcaggcttatgctctgtataca
ctagcatgggatgacacgataggacttcggtttatcttgtcggtctgtaaatcggagtaa
tgatgaagagggacagtcgggggcattcgtatttcgtagtcagaggtgaaattcttggat
ttacggaagacgaacttctgcgaaagcatttgccaaggatgttttcattgatcaagaacg
aaagtcgggggctcgaagacgattagataccgtcgtagtctcgaccataaacgatgccga
ctagggatcggaggtggtttttttatgac-ctctccggcaccttacgagaaatcaaagtt
tctgggttccggggggagtatggtcgcaaggctgaaacttaaaggaattgacggaagggc
accaccaggcgtggagcctgcggcttaatttgactcaacacggggaaacttaccaggtcc
agacatgggtaggattgacagattgatagctctttcttgattctatgggtggtggtgcat
ggccgttcttagttggtgggttggcttgtcaggttgattccggtaacgaacgagacctca
gcctgctaaatagttgcccccgccccggcgggggtcagacttcttagagggactattagc
gattttcagctaattgaagtatgaggcaataacaggtctgtgatgcccttagatgttctg
ggccgcacgcgcgctacactgacgcaatcaacgagcctcctggtcacgagaggaccgggt
aatcttgtaaactgcgtcgtgatggggctagagctttgtaattattgctctttaacgagg
aatgcctagtaagcgcgagtcatcagctcgcgttgattacgtccctgccctttgtacaca
ccgcccgtcgctccttccgattgggtgtgctggtgaagagttc
>KM020144  
actgtgaaactgcgaatggctcattaaatcagttatagtttatttgatggtgttttctac
tcggataaccgtaggaaatctagagctaatacgtgcgta-aatcccgactt--cggaagg
gacgtatttattagataagaggccgaccgggcttgt-cccgaccttcggtgaatcatgat
aacttcacgaatcgcatggtcctgaaccggcgatgtttcattcaaatttctgccctatca
actttcgacggtagggtagtggcctaccgtggtggtaacgggtgacggaggattagggtt
cgattccggagagggagcctgagaaacggctaccacatccaaggaaggcagcaggcgcgc
aaattacccaaatcccaattcggggaggtagtgacaagaaataacgatgctccggcct-c
-tggtcgggtaatcggaatgagaacaatttaaatcccttatcgaggatcaattggagggc
aagtctggtgccagcagccgcggtaattccagctccaatagcgtatatttaagttgctgc
ggttaaaaagctcgtagtcggatttcgggtggcgcctaccggtccgcctttggtgagtac
tggtaggtacctcctttctgccgaggacggggttctgggcttagttgtctgggccccgga
gtcggcgatgtcactttgagtaaattagggtgttcaaagcaggcttatgctctgtataca
ctagcatgggatgacacgataggacttcggtttatcttgtcggtctgtaaatcggagtaa
tgatgaagagggacagtcgggggcattcgtatttcgtagtcagaggtgaaattcttggat
ttacggaagacgaacttctgcgaaagcatttgccaaggatgttttcattgatcaagaacg
aaagtcgggggctcgaagacgattagataccgtcgtagtctcgaccataaacgatgccga
ctagggatcggaggtggtttttttatgac-ctctccggcaccttacgagaaatcaaagtt
tctgggttccggggggagtatggtcgcaaggctgaaacttaaaggaattgacggaagggc
accaccaggcgtggagcctgcggcttaatttgactcaacacggggaaacttaccaggtcc
agacatgggtaggattgacagattgatagctctttcttgattctatgggtggtggtgcat
ggccgttcttagttggtgggttggcttgtcaggttgattccggtaacgaacgagacctca
gcctgctaaatagttgcccccgccccggcgggggtcagacttcttagagggactattagc
gattttcagctaattgaagtatgaggcaataacaggtctgtgatgcccttagatgttctg
ggccgcacgcgcgctacactgacgcaatcaacgagcctcctggtcacgagaggaccgggt
aatcttgtaaactgcgtcgtgatggggctagagctttgtaattattgctctttaacgagg
aatgcctagtaagcgcgagtcatcagctcgcgttgattacgtccctgccctttgtacaca
ccgcccgtcgctccttccgattgggtgtgctggtgaagagttc
>KM020147  
actgtgaaactgcgaatggctcattaaatcagttatagtttatttgatggtgtttcttac
tcggataaccgtaggaaaactagagctaatacgtgcgta-aatcccgactc--cggaagg
gacgtatttattagataagaggccgaccgggctcgt-cccgaccttcggtgaatcatgat
aacttcacgaatcgcatggtcctgaaccggcgatgtttcattcaaatttctgccctatca
actttcgacggtagggtagtggcctaccgtggtggtaacgggtgacggaggattagggtt
cgattccggagagggagcctgagaaacggctaccacatccaaggaaggcagcaggcgcgc
aaattacccaaatcccaattcggggaggtagtgacaagaaataacgatgctccggcct-c
-tggtcgggtaatcggaatgagaacaatttaaatcccttatcgaggatcaattggagggc
aagtctggtgccagcagccgcggtaattccagctccaatagcgtatatttaagttgctgc
ggttaaaaagctcgtagtcggatttcgggtggcgcctaccggtccgcctttggtgagtac
tggtaggtacctcctttctgccgaggacggggttctgggcttaattgtctgggccccgga
gtcggcgatgtcactttgagtaaattagggtgttcaaagcaggcttatgctctgtataca
ctagcatgggatgacacgataggacttcggtttatcttgtcggtctgtaaatcggagtaa
tgataaagagggacagtcgggggcattcgtatttcgtagtcagaggtgaaattcttggat
ttacggaagacgaacttctgcgaaagcatttgccaaggatgttttcattgatcaagaacg
aaagtcgggggctcgaagacgattagataccgtcgtagtctcgaccataaacgatgccga
ctagggatcggaggtggtttttttatgac-ctctccggcaccttacgagaaatcaaagtt
tctgggttccggggggagtatggtcgcaaggctgaaacttaaaggaattgacggaagggc
accaccaggcgtggagcctgcggcttaatttgactcaacacggggaaacttaccaggtcc
agacatgggtaggattgacagattgatagctctttcttgattctatgggtggtggtgcat
ggccgttcttagttggtgggttggcttgtcaggttgattccggtaacgaacgagacctca
gcctgctaaatagttgcccccgctccggcggaggtcgaacttcttagagggactattagc
gattttcagctaattgaagtatgaggcaataacaggtctgtgatgcccttagatgttctg
ggccgcacgcgcgctacactgacgcaatcaacgagcctcctggtcacgagaggaccgggt
aatcttgtaaactgcgtcgtgatggggctagagctttgtaattattgctctttaacgagg
aatgcctagtaagcgcgagtcatcagctcgcgttgattacgtccctgccctttgtacaca
ccgcccgtcgctccttccgattgggtgtgctggtgaagagttt
>KM020146  
actgtgaaactgcgaatggctcattaaatcagttatagtttatttgatggtgtttcttac
tcggataaccgtaggaaaactagagctaatacgtgcgta-aatcccgactt--cggaagg
gacgtatttattagataagaggccgaccgggcttgt-cccgaccttcggtgaatcatgat
aactcaacgaatcgcatggtcctgaaccggcgatgtttcattcaaatttctgccctatca
actttcgacggtagggtagtggcctaccgtggtggtaacgggtgacggaggattagggtt
cgattccggagagggagcctgagaaacggctaccacatccaaggaaggcagcaggcgcgc
aaattacccaaatcccaactcggggaggtagtgacaagaaataacgatgctccggcct-c
-tggtcgggtaatcggaatgagaacaatttaaatcccttatcgaggatcaattggagggc
aagtctggtgccagcagccgcggtaattccagctccaatagcgtatatttaagttgctgc
ggttaaaaagctcgtagtcggatttcgggtggcgcctaccggtccgcctttggtgagtac
tggtaggtacctcctttctgccgaggacggggttctgggcttaattgtctgggccccgga
gtcggcgatgtcactttgagtaaattagggtgttcaaagcaggcttatgctctgtataca
ctagcatgggatgacacgataggacttcggtttatcttgtcggtctgtaggtcggagtaa
tgataaagagggacagtcgggggcattcgtatttcgtagtcagaggtgaaattcttggat
ttacggaagacgaacttctgcgaaagcatttgccaaggatgttttcattgatcaagaacg
aaagtcgggggctcgaagacgattagataccgtcgtagtctcgaccataaacgatgccga
ctagggatcggaggtggtttttttatgac-ctctccggcaccttacgagaaatcaaagtt
tctgggttccggggggagtatggtcgcaaggctgaaacttaaaggaattgacggaagggc
accaccaggcgtggagcctgcggcttaatttgactcaacacggggaaacttaccaggtcc
agacatgggtaggattgacagattgatagctctttcttgattctatgggtggtggtgcat
ggccgttcttagttggtgggttggcttgtcaggttgattccggtaacgaacgagacctca
gcctgctaaatagttgcccccgcctcggtgggggtcagacttcttagagggactattagc
gattttcagctaattgaagtatgaggcaataacaggtctgtgatgcccttagatgttctg
ggccgcacgcgcgctacactgacgcaatcaacgagcctcctggtcacgagaggaccgggt
aatcttgtaaactgcgtcgtgatggggctagagctttgtaattattgctctttaacgagg
aatgcctagtaagcgcgagtcatcagctcgcgttgattacgtccctgccctttgtacaca
ccgcccgtcgctccttccgattgggtgtgctggtgaagagttc
>GQ462633  
actgtgaaactgcgaatggctcattaaatcagttatagtttatttgatggtgtttc-tac
tcggataaccgtaggaaaactagagctaatacgtgcgta-aatcccgactc--acgaagg
gacgtatttattagataagaggccgaccgggctttg-cccgaccttcggtgaatcatgat
aacttcacgaatcgcatggtcttgaaccggcgatgtttcattcaaatttctgccctatca
actttcgacggtagggtagtggcctaccgtggtggtaacgggtgacggaggattagggtt
cgattccggagagggagcctgagaaacggctaccacatccaaggaaggcagcaggcgcgc
aaattacccaaatcccaactcggggaggtagtgacaagaaataacgatgctccggcca-t
-tggtcgggtaatcggaatgagaacaatttaaatcccttatcgaggatcaattggagggc
aagtctggtgccagcagccgcggtaattccagctccaatagcgtatatttaagttgctgc
ggttaaaaagctcgtagtcggatttcgggtggcgcctaccggtccgcctttggtgagtac
tggtaggtaccacctttctgccgaggacggggtactgggcttagttgtctgggcctcgga
gtcggcgatgtcactttgagtaaattagggtgttcaaagcaggcttatgctctgtataca
ctagcatgggatgacacgataggacttcggtttatcttgtcggtctgtagatcggagtaa
tgattaagagggacagtcgggggcattcgtatttcgtagtcagaggtgaaattcttggat
ttacggaagacgaacttctgcgaaagcatttgccaaggatgttttcattgatcaagaacg
aaagtcgggggctcgaagacgattagataccgtcgtagtctcgaccataaacgatgccga
ctagggatcggaggtggtttttttatgac-ctctccggcaccttacgagaaatcaaagtt
tctgggttccggggggagtatggtcgcaaggctgaaacttaaaggaattgacggaagggc
accaccaggcgtggagcctgcggcttaatttgactcaacacggggaaacttaccaggtcc
agacatgggtaggattgacagattgatagctctttcttgattctatgggtggtggtgcat
ggccgttcttagttggtgggttggcttgtcaggttgattccggtaacgaacgagacctca
gcctgctaaatagtaacttccggttcgccgggaggcagacttcttagagggactattagc
gactatcagctaattgaagtatgaggcaataacaggtctgtgatgcccttagatgttctg
ggccgcacgcgcgctacactgacgcaatcaacgagcctcctggcctcgagagggccgggt
aatcttgtaaactgcgtcgtgatggggctagagctttgtaattattgctcttcaacgagg
aatgcctagtaagcgcgagtcatcagctcgcgttgattacgtccctgccctttgtacaca
ccgcccgtcgctccttccgattgggtgtgctggtgaagagttc
>FJ532310  
actgtgaaactgcgaatggctcattaaatcagttatagtttatttgatggtgtttc-tac
tcggataaccgtaggaaaactagagctaatacgtgcgta-aatcccgactc--acgaagg
gacgtatttattagataagaggccgaccgggttctg-cccgaccttcggtgaatcataat
aacttcacgaatcgcatggtctcgaaccggcgatgtttcattcaaatttctgccctatca
actttcgacggtagggtagtggcctaccgtggtggtaacgggtaacggaggattagggtt
cgattccggagagggagcctgagaaacggctaccacatccaaggaaggcagcaggcgcgc
aaattacccaaatcccaactcggggaggtagtgacaagaaataacgatgctccggcct-t
-tggtcgggtaatcggaatgagaacaatttaaatcccttatcgaggatcaattggagggc
aagtctggtgccagcagccgcggtaattccagctccaatagcgtatatttaagttgctgc
ggttaaaaagctcgtagtcggatttcgggtggcacctaccggtccgcctttggtgagtac
tggtaggtaccacctttctgccgaggacggggtactgggcttaattgtctgggccccgga
gtcggcgacgtcactttgagtaaattagggtgttcaaagcaggcttatgctctgtatacg
ctagcatgggatgacacgataggacttcggtttatcttgttggtctgtaaagcggagtaa
tgattaagagggacagtcgggggcattcgtatttcgtagtcagaggtgaaattcttggat
ttacggaagacgaacttctgcgaaagcatttgccaaggatgttttcattgatcaagaacg
aaagtcgggggctcgaagacgattagataccgtcgtagtctcgaccataaacgatgccga
ctagggatcggaggtggtttttttatgac-ctctccggcaccttacgagaaatcaaagtt
tctgggttccggggggagtatggtcgcaaggctgaaacttaaaggaattgacggaagggc
accaccaggcgtggagcctgcggcttaatttgactcaacacggggaaacttaccaggtcc
agacatgggtaggattgacagattgatagctctttcttgattctatgggtggtggtgcat
ggccgttcttagttggtgggttggcttgtcaggttgattccggtaacgaacgagacctca
gcctgctaaatagtagctctcggttcgccgggaggcagacttcttagagggactattagc
gactatcagctaattgaagtatgaggcaataacaggtctgtgatgcccttagatgttctg
ggccgcacgcgcgctacactgacgcaatcaacgagcctcctggtctcgagaggaccgggt
aatcttgtaaactgcgtcgtgatggggctagagctttgtaattattgctctttaacgagg
aatgcctagtaagcgcgagtcatcagctcgcgttgattacgtccctgccctttgtacaca
ccgcccgtcgctccttccgattgggtgtgctggtgaagagttc
>FJ532303  
actgtgaaactgcgaatggctcattaaatcagttatagtttatttgatggtgtttc-tac
tcggataaccgtaggaaaactagagctaatacgtgcgta-aatcccgactc--acgaagg
gacgtatttattagataagaggccgaccgggctttg-cccgaccttcggtgaatcataat
aacttcacgaatcgcatggtcctgaaccggcgatgtttcattcaaatttctgccctatca
actttcgacggtagggtagtggcctaccgtggtggtaacgggtgacggaggattagggtt
cgattccggagagggagcctgagaaacggctaccacatccaaggaaggcagcaggcgcgc
aaattacccaaatcccaactcggggaggtagtgacaagaaataacgatgctccggcct-c
acggtcgggtaatcggaatgagaacaatttaaatcccttatcgaggatcaattggagggc
aagtctggtgccagcagccgcggtaattccagctccaatagcgtatatttaagttgctgc
ggttaaaaagctcgtagtcggatttcgggtggcgcctaccggtccgcctttggtgagtac
tggtaggtgccacctttctgccgaggacggggtactgggcttagttgtctgggccccgga
gtcggcgatgtcactttgagtaaattagggtgttcaaagcaggcttatgctctgtatacg
ctagcatgggatgacacgataggacttcggtttatcttgtcggtctgtggatcggagtaa
tgattaagagggacagtcgggggcattcgtatttcgtagtcagaggtgaaattcttggat
ttacggaagacgaacttctgcgaaagcatttgccaaggatgttttcattgatcaagaacg
aaagtcgggggctcgaagacgattagataccgtcgtagtctcgaccataaacgatgccga
ctagggatcggaggtggtttttttatgac-ctctccggcaccttacgagaaatcaaagtt
tctgggttccggggggagtatggtcgcaaggctgaaacttaaaggaattgacggaagggc
accaccaggcgtggagcctgcggcttaatttgactcaacacggggaaacttaccaggtcc
agacatgggtaggattgacagattgatagctctttcttgattctatgggtggtggtgcat
ggccgttcttagttggtgggttggcttgtcaggttgattccggtaacgaacgagacctca
gcctgctaaatagtagctcccggttcgccgggaggcagacttcttagagggactattagc
gactatcagctaattgaagtatgaggcaataacaggtctgtgatgcccttagatgttctg
ggccgcacgcgcgctacactgacgcaatcaacgagcctcctggtctcgagaggaccgggt
aatcttgtaaactgcgtcgtgatggggctagagctttgtaattattgctctttaacgagg
aatgcctagtaagcgcgagtcatcagctcgcgttgattacgtccctgccctttgtacaca
ccgcccgtcgctccttccgattgggtgtgctggtgaagagttc
>FJ532305  
actgtgaaactgcgaatggctcattaaatcagttatagtttatttgatggtgtttc-tac
tcggataaccgtaggaaaactagagctaatacgtgcgta-aaccccgactc--acgaagg
ggcgtatttattagataagaggccgaccgggctttg-cccgaccttcggtgaatcataat
aacttcacgaatcgcatggtcttgaaccggcgatgtttcattcaaatttctgccctatca
actttcgacggtagggtagtggcctaccgtggtggtaacgggtgacggaggattagggtt
cgattccggagagggagcctgagaaacggctaccacatccaaggaaggcagcaggcgcgc
aaattacccaaatcccaactcggggaggtagtgacaagaaataacgatgctccggcct-c
acggtcgggtaatcggaatgagaacaatttaaatcccttatcgaggatcaattggagggc
aagtctggtgccagcagccgcggtaattccagctccaatagcgtatatttaagttgctgc
ggttaaaaagctcgtagtcggatttcgggtggcgcctaccggtccgcctttggtgagtac
tggtaggtgccacctttctgccgaggacggggtactgggcttaattgtctgggccccgga
gtcggcgacgtcactttgagtaaattagggtgttcaaagcaggcttatgctctgtatacg
ctagcatgggatgacacgataggacttcggtttatcttgtcggtctgtaaatcggagtaa
tgattaagagggacagtcgggggcattcgtatttcgtagtcagaggtgaaattcttggat
ttacggaagacgaacttctgcgaaagcatttgccaaggatgttttcattgatcaagaacg
aaagtcgggggctcgaagacgattagataccgtcgtagtctcgaccataaacgatgccga
ctagggatcggaggtggtttttttatgac-ctctccggcaccttacgagaaatcaaagtt
tctgggttccggggggagtatggtcgcaaggctgaaacttaaaggaattgacggaagggc
accaccaggcgtggagcctgcggcttaatttgactcaacacggggaaacttaccaggtcc
agacatgggtaggattgacagattgatagctctttcttgattctatgggtggtggtgcat
ggccgttcttagttggtgggttggcttgtcaggttgattccggtaacgaacgagacctca
gcctgctaaatagtagctctcggttcgccgggaggcagacttcttagagggactattagc
gactatcagctaattgaagtatgaggcaataacaggtctgtgatgcccttagatgttctg
ggccgcacgcgcgctacactgacgcaatcaacgagcctcctggtctcgagaggatcgggt
aatcttgtaaactgcgtcgtgatggggctagagctttgtaattattgctctttaacgagg
aatgcctagtaagcgcgagtcatcagctcgcgttgattacgtccctgccctttgtacaca
ccgcccgtcgctccttccgattgggtgtgctggtgaagagttc
>FJ532304  
actgtgaaactgcgaatggctcattaaatcagttatagtttatttgatggtgtttc-tac
tcggataaccgtaggaaaactagagctaatacgtgcgta-aatcccgactc--acgaagg
gacgtatttattagataagaggccgaccgggctttg-cccgaccttcggtgaatcataat
aacttcacgaatcgcacggtcttgtaccggcgatgtttcattcaaatttctgccctatca
actttcgacggtagggtagtggcctaccgtggtggtaacgggtgacggaggattagggtt
cgattccggagagggagcctgagaaacggctaccacatccaaggaaggcagcaggcgcgc
aaattacccaaatcccaactcggggaggtagtgacaagaaataacgatgctccggcct-c
acggtcgggtaatcggaatgagaacaatttaaatcccttatcgaggatcaattggagggc
aagtctggtgccagcagccgcggtaattccagctccaatagcgtatatttaagttgctgc
ggttaaaaagctcgtagtcggatttcgggtggcgcctaccggtccgcctttggtgagtac
tggtaggcaccacctttctgccgaggacggggtactgggcttaattgtctgggccccgga
gtcggcgacgtcactttgagtaaattagggtgttcaaagcaggcttatgctctgtataca
ctagcatgggatgacacgataggacttcggtttatcttgtcggtctgtaaatcggagtaa
tgatgaagagggacagtcgggggcattcgtatttcgtagtcagaggtgaaattcttggat
ttacggaagacgaacttctgcgaaagcatttgccaaggatgttttcattgatcaagaacg
aaagtcgggggctcgaagacgattagataccgtcgtagtctcgaccataaacgatgccga
ctagggatcggaggtggtttttttatgac-ctctccggcaccttacgagaaatcaaagtt
tctgggttccggggggagtatggtcgcaaggctgaaacttaaaggaattgacggaagggc
accaccaggcgtggagcctgcggcttaatttgactcaacacggggaaacttaccaggtcc
agacatgggtaggattgacagattgatagctctttcttgattctatgggtggtggtgcat
ggccgttcttagttggtgggttggcttgtcaggttgattccggtaacgaacgagacctca
gcctgctaaatagtagctcccggttcgccgggaggcagacttcttagagggactattagc
gactatcagctaattgaagtatgaggcaataacaggtctgtgatgcccttagatgttctg
ggccgcacgcgcgctacactgacgcaatcaacgagcctcctggtctcgagaggatcgggt
aatcttgtaaactgcgtcgtgatggggctagagctttgtaattattgctctttaacgagg
aatgcctagtaagcgcgagtcatcagctcgcgttgattacgtccctgccctttgtacaca
ccgcccgtcgctccttccgattgggtgtgctggtgaagagttc
>FJ532300  
actgtgaaactgcgaatggctcattaaatcagttatagtttatttgatggtgtttc-tac
tcggataaccgtaggaaaactagagctaatacgtgcgta-aatcccgactc--acgaagg
gacgtatttattagataagaggccgaccgggctttg-cccgaccttcggtgaatcatgat
aacttcacgaatcgcacggtcctgtaccggcgatgtttcattcaaatttctgccctatca
actttcgacggtagggtagtggcctaccgtggtggtaacgggtaacggaggattagggtt
cgattccggagagggagcctgagaaacggctaccacatccaaggaaggcagcaggcgcgc
aaattacccaaatcccaattcggggaggtagtgacaagaaataacgatgctccggcct-c
acggtcgggtaatcggaatgagaacaatttaaatcccttatcgaggatcaattggagggc
aagtctggtgccagcagccgcggtaattccagctccaatagcgtatatttaagttgctgc
ggttaaaaagctcgtagtcggatttcgggtggcgcctaccggtccgcctttggtgagtac
tggtaggtgccacctttctgccgaggacggggtactgggcttaattgtctgggccccgga
gtcggcgatgtcactttgagtaaattagggtgttcaaagcaggcttatgctctgtataca
ctagcatgggatgacacgataggacttcggtttatcttgtcggtctgtagatcggagtaa
tgattaagagggacagtcgggggcattcgtatttcgtagtcagaggtgaaattcttggat
ttacggaagacgaacttctgcgaaagcatttgccaaggatgttttcattgatcaagaacg
aaagtcgggggctcgaagacgattagataccgtcgtagtctcgaccataaacgatgccga
ctagggatcggaggtggtttttttatgac-ctctccggcaccttacgagaaatcaaagtt
tctgggttccggggggagtatggtcgcaaggctgaaacttaaaggaattgacggaagggc
accaccaggcgtggagcctgcggcttaatttgactcaacacggggaaacttaccaggtcc
agacatgggtaggattgacagattgatagctctttcttgattctatgggtggtggtgcat
ggccgttcttagttggtgggttggcttgtcaggttgattccggtaacgaacgagacctca
gcctgctaaatagtagctctcggttcgccgggaggcagacttcttagagggactattagc
gactatcagctaattgaagtatgaggcaataacaggtctgtgatgcccttagatgttctg
ggccgcacgcgcgctacactgacgcaatcaacgagcctcctggcctcgagagggtcgggt
aatcttgtaaactgcgtcgtgatggggctagagctttgtaattattgctctttaacgagg
aatgcctagtaagcgcgagtcatcagctcgcgttgattacgtccctgccctttgtacaca
ccgcccgtcgctccttccgattgggtgtgctggtgaagagttc
>FJ532299  
actgtgaaactgcgaatggctcattaaatcagttatagtttatttgatggtgtttc-tac
tcggataaccgtaggaaaactagagctaatacgtgcgta-aatcccgactc--acgaagg
gacgtatttattagataagaggccgaccgggctttg-cccgaccttcggtgaatcataat
aacttcacgaatcgcatggtcctgtaccggcgatgtttcattcaaatttctgccctatca
actttcgacggtagggtagtggcctaccgtggtggtaacgggtaacggaggattagggtt
cgattccggagagggagcctgagaaacggctaccacatccaaggaaggcagcaggcgcgc
aaattacccaaatcccaactcggggaggtagtgacaagaaataacgatgctccggcct-c
acggtcgggtaatcggaatgagaacaatttaaatcccttatcgaggatcaattggagggc
aagtctggtgccagcagccgcggtaattccagctccaatagcgtatatttaagttgctgc
ggttaaaaagctcgtagtcggatttcgggtggcgcctaccggtccgcctttggtgagtac
tggtaggtgctacctttctgccgaggacggggtactgggcttaattgtctgggccccgga
gtcggcgacgtcactttgagtaaattagggtgttcaaagcaggcttatgctctgtatacg
ctagcatgggatgacacgataggacttcggtttatcttgtcggtctgtaaatcggagtaa
tgataaagagggacagtcgggggcattcgtatttcgtagtcagaggtgaaattcttggat
ttacggaagacgaacttctgcgaaagcatttgccaaggatgttttcattgatcaagaacg
aaagtcgggggctcgaagacgattagataccgtcgtagtctcgaccataaacgatgccga
ctagggatcggaggtggtttttttatgac-ctctccggcaccttacgagaaatcaaagtt
tctgggttccggggggagtatggtcgcaaggctgaaacttaaaggaattgacggaagggc
accaccaggcgtggagcctgcggcttaatttgactcaacacggggaaacttaccaggtcc
agacatgggtaggattgacagattgatagctctttcttgattctatgggtggtggtgcat
ggccgttcttagttggtgggttggcttgtcaggttgattccggtaacgaacgagacctca
gcctgctaaatagtagctcccggtttgccgggagatagacttcttagagggactattagc
gactatcagctaattgaagtatgaggcaataacaggtctgtgatgcccttagatgttctg
ggccgcacgcgcgctacactgacgcaatcaacgagcctcctggtctcgagaggaccgggt
aatcttgtaaactgcgtcgtgatggggctagagctttgtaagtattgctctttaacgagg
aatgcctagtaagcgcgagtcatcagctcgcgttgattacgtccctgccctttgtacaca
ccgcccgtcgctccttccgattgggtgtgctggtgaagagttc
>GQ462976  
actgtgaaactgcgaatggctcattaaatcagttatagtttatttgatggtgtttc-tac
tcggataaccgtaggaaaactagagctaatacgtgcgta-aatcccgactc--acgaagg
gacgtatttattagataagaggccgaccgggctttgtcccgaccttcggtgaatcatgat
aacttcacgaatcgcatggtcttgaaccggcgatgtttcattcaaatttctgccctatca
actttcgacggtagggtagtggcctaccgtggtggtaacgggtgacggaggattagggtt
cgattccggagagggagcctgagaaacggctaccacatccaaggaaggcagcaggcgcgc
aaattacccaaatcccaactcggggaggtagtgacaagaaataacgatgctccgacca-t
-tggtcgggtaatcggaatgagaacaatttaaatcccttatcgaggatcaattggagggc
aagtctggtgccagcagccgcggtaattccagctccaatagcgtatatttaagttgctgc
ggttaaaaagctcgtagtcggatttcgggtggcgcctaccggtccgcctttggtgagtac
tggtaggtaccacctttctgccgaggacggggtactgggcttaattgtctgggcctcgga
gtcggcgatgtcactttgagtaaattagggtgttcaaagcaggcttatgctctgtataca
ctagcatgggatgacacgataggacttcggtttatcttgtcggtctgtaaatcggagtaa
tgattaagagggacagtcgggggcattcgtatttcgtagtcagaggtgaaattcttggat
ttacggaagacgaacttctgcgaaagcatttgccaaggatgttttcattgatcaagaacg
aaagtcgggggctcgaagacgattagataccgtcgtagtctcgaccataaacgatgccga
ctagggatcggaggtggtttacttatgac-ctctccggcaccttacgagaaatcaaagtt
tctgggttccggggggagtatggtcgcaaggctgaaacttaaaggaattgacggaagggc
accaccaggcgtggagcctgcggcttaatttgactcaacacggggaaacttaccaggtcc
agacatgggtaggattgacagattgatagctctttcttgattctatgggtggtggtgcat
ggccgttcttagttggtgggttggcttgtcaggttgattccggtaacgaacgagacctca
gcctgctaaatagtagctctcggttagccgggaggcagacttcttagagggactattagc
gactatcagctaattgaagtatgaggcaataacaggtctgtgatgcccttagatgttctg
ggccgcacgcgcgctacactgacgcaatcaacgagcctcctggtctcgagaggatcgggt
aatcttgtaaactgcgtcgtgatggggctagagctttgtaattattgctctttaacgagg
aatgcctagtaagcgcgagtcatcagctcgcgttgattacgtccctgccctttgtacaca
ccgcccgtcgctccttccgattgggtgtgctggtgaagagttc
>AB110783  
actgtgaaactgcgaatggctcattaaatcagttatagtttatttgatggtgtttcttac
tcggataaccgtaggaaaactagagctaatacgtgcgta-aatcccgactt--tcgaagg
gacgtatttattagataagaggccgaccgggttttt-cccgaccttcggtgaatcatgat
aacttcacgaatcgcatggtcttgcaccggcgatgtttcattcaaatttctgccctatca
actttcgacggtagggtagtggcctaccgtggtggtaacgggtaacggaggattagggtt
cgattccggagagggagcctgagaaacggctaccacatccaaggaaggcagcaggcgcgc
aaattacccaaatcccaactcggggaggtagtgacaagaaataacgatgctccgacct-t
-tggtcgggtaatcggaatgagaacaatttaaatcccttatcgaggatcaattggagggc
aagtctggtgccagcagccgcggtaattccagctccaatagcgtatatttaagttgctgc
ggttaaaaagctcgtagtcggatttcgggtggcgcctaccggtccgcctttggtgagtac
tggtaggtaccacctttctgccgaggacggggttctgggcttaattgtctgggccccgga
gtcggcgatgtcactttgagtaaattagggtgttcaaagcaggcttatgctctgtataca
ctagcatgggatgacacgataggacttcggtttatcttgtcggtctgtaaatcggagtaa
tgataaagagggacagtcgggggcattcgtatttcgtagtcagaggtgaaattcttggat
ttacggaagacgaacttctgcgaaagcatttgccaaggatgttttcattgatcaagaacg
aaagtcgggggctcgaagacgattagataccgtcgtagtctcgaccataaacgatgccga
ctagggatcggaggtggtttttttatgac-ctctccggcaccttacgagaaatcaaagtt
tctgggttccggggggagtatggtcgcaaggctgaaacttaaaggaattgacggaagggc
accaccaggcgtggagcctgcggcttaatttgactcaacacggggaaacttaccaggtcc
agacatgggtaggattgacagattgatagctctttcttgattctatgggtggtggtgcat
ggccgttcttagttggtgggttggcttgtcaggttgattccggtaacgaacgagacctca
gcctgctaaatagtagctttcggttcgccggaaggcagacttcttagagggactattagc
gactatcagctaattgaagtatgaggcaataacaggtctgtgatgcccttagatgttctg
ggccgcacgcgcgctacactgacgcaatcaacgagcctcctggtctcgagaggaccgggt
aatcttgtaaactgcgtcgtgatggggctagagctttgtaattattgctctttaacgagg
aatgcctagtaagcgcgagtcatcagctcgcgttgattacgtccctgccctttgtacaca
ccgcccgtcgctccttccgattgggtgtgctggtgaagagttc
>DQ399589  
actgtgaaactgcgaatggctcattaaatcagttatagtttatttgatggtgtttcttac
tcggataaccgtaggaaaactagagctaatacgtgcgta-aatcccgactt--tcgaagg
gacgtatttattagataagaggccgaccgggtttta-cccgaccttcggtgaatcatgat
aacttcacgaatcgcatggtcttgcaccggcgatgtttcattcaaatttctgccctatca
actttcgacggtagggtagtggcctaccgtggtggtaacgggtaacggaggattagggtt
cgattccggagagggagcctgagaaacggctaccacatccaaggaaggcagcaggcgcgc
aaattacccaaatcccaactcggggaggtagtgacaagaaataacgatgctccgacct-t
-tggtcgggtaatcggaatgagaacaatttaaatcccttatcgaggatcaattggagggc
aagtctggtgccagcagccgcggtaattccagctccaatagcgtatatttaagttgctgc
ggttaaaaagctcgtagtcggatttcgggtggcgcctaccggtccgcctttggtgagtac
tggtaggtaccacctttctgccgaggacggggttctgggcttaattgtctgggccccgga
gtcggcgatgtcactttgagtaaattagggtgttcaaagcaggcttatgctctgtataca
ctagcatgggatgacacgataggacttcggtttatcttgtcggtctgtaaatcggagtaa
tgataaagagggacagtcgggggcattcgtatttcgtagtcagaggtgaaattcttggat
ttacggaagacgaacttctgcgaaagcatttgccaaggatgttttcattgatcaagaacg
aaagtcgggggctcgaagacgattagataccgtcgtagtctcgaccataaacgatgccga
ctagggatcggaggtggtttttttatgac-ctctccggcaccttacgagaaatcaaagtt
tctgggttccggggggagtatggtcgcaaggctgaaacttaaaggaattgacggaagggc
accaccaggcgtggagcctgcggcttaatttgactcaacacggggaaacttaccaggtcc
agacatgggtaggattgacagattgatagctctttcttgattctatgggtggtggtgcat
ggccgttcttagttggtgggttggcttgtcaggttgattccggtaacgaacgagacctca
gcctgctaaatagtagctttcggttcgccggaaggcagacttcttagagggactattagc
gactatcagctaattgaagtatgaggcaataacaggtctgtgatgcccttagatgttctg
ggccgcacgcgcgctacactgacgcaatcaacgagcctcctggtctcgagaggatcgggt
aatcttgtaaactgcgtcgtgatggggctagagctttgtaattattgctctttaacgagg
aatgcctagtaagcgcgagtcatcagctcgcgttgattacgtccctgccctttgtacaca
ccgcccgtcgctccttccgattgggtgtgctggtgaagagttc
>AY052567  
actgtgaaactgcgaatggctcattaaatcagttatagtttatttgatggtgtttcttac
tcggataaccgtaggaaaactagagctaatacgtgcgta-aatcccgactt--tcgaagg
gacgtatttattagataagaggccgaccgggtttta-cccgaccttcggtgaatcatgat
aacttcacgaatcgcatggtcttgcaccggcgatgtttcattcaaatttctgccctatca
actttcgacggtagggtagtggcctaccgtggtggtaacgggtaacggaggattagggtt
cgattccggagagggagcctgagaaacggctaccacatccaaggaaggcagcaggcgcgc
aaattacccaaatcccaactcggggaggtagtgacaagaaataacgatgctccgacct-t
-tggtcgggtaatcggaatgagaacaatttaaatcccttatcgaggatcaattggagggc
aagtctggtgccagcagccgcggtaattccagctccaatagcgtatatttaagttgctgc
ggttaaaaagctcgtagtcggatttcgggtggcgcctaccggtccgcctttggtgagtac
tggtaggtaccacctttctgccgaggacggggttctgggcttaattgtctgggccccgga
gtcggcgatgtcactttgagtaaattagggtgttcaaagcaggcttatgctctgtataca
ctagcatgggatgacacgataggacttcggtttatcttgtcggtctgtaaatcggagtaa
tgataaagagggacagtcgggggcattcgtatttcgtagtcagaggtgaaattcttggat
ttacggaagacgaacttctgcgaaagcatttgccaaggatgttttcattgatcaagaacg
aaagtcgggggctcgaagacgattagataccgtcgtagtctcgaccataaacgatgccga
ctagggatcggaggtggtttttttatgac-ctctccggcaccttacgagaaatcaaagtt
tctgggttccggggggagtatggtcgcaaggctgaaacttaaaggaattgacggaagggc
accaccaggcgtggagcctgcggcttaatttgactcaacacggggaaacttaccaggtcc
agacatgggtaggattaacagattgatagctctttcttgattctatgggtggtggtgcat
ggccgttcttagttggtgggttggcttgtcaggttgattccggtaacgaacgagacctca
gcctgctaaatagtagctttcggttcgccggaaggcagacttcttagagggactattagc
gactatcagctaattgaagtatgaggcaataccaggtctgtgatgcccttagatgttctg
ggccgcacgcgcgctacactgacgcaatcaacgagcctcctggtctcgagaggatcgggt
aatcttgtaaactgcgtcgtgatggggctagagctttgtaattattgctctttaacgagg
aatgcctagtaagcgcgagtcatcagctcgcgttgattacgtccctgccctttgtacaca
ccgcccgtcgctccttccgattgggtgtgc-ggtgaagagttc
>DQ399591  
actg-gaaactgcgaatggctcattaaatcagttatagtttatttgatggtgcttcctac
tcggataaccgtaggaaaactagagctaatacgtgcgtataatcccgactc--acgaagg
gacgtatttattagataagaggccgaccggggcttgccccgaccttcggtgaatcatgat
aacttcacgaatcgcatggctttacgccggcgatgtttcattcaaatttctgccctatca
actttcgacggtagggtagtggcctaccgtggtggtaacgggtaacggaggattagggtt
cgattccggagagggagcctgagaaacggctaccacatccaaggaaggcagcaggcgcgc
aaattacccaaatcccaactcggggaggtagtgacaagaaataacgatgctccggccata
-cggccgggtaatcggaatgaggacaacataaatcccttatcgaggatcaattggagggc
aagtctggcgccagcagccgcggtaattccagctccgat-gcgtatatttaagttgctgc
ggttaaaaagctcgtagtcggatttcgggtgg--cctaccggtccgcct---ggtggtac
tggtaggcgctacctttctgccgaggacaggctc-tgggctta--tgtctggg--ctgga
gtcggcgacgtcactttgagtaaattagggtgtttaaagcaggcatatgctctgaataca
ctagcat-ggatgacacgataggac-tcggtctatcttgtcggtctgtaggctggagtaa
tgattaagagggacagtcgggggcattcgtatttcgtagtcagaggtgaaattcttggat
ttacggaagacgaacttctgcgaaagcatttgccaaggatgttttcattgatcaagaacg
aaagtcgggggctcgaagacgattagataccgtcgtagtctcgaccat-aacgatgccga
ctagggatcggaggtgg--tttagatgac-ctctccggcacctt-cgagaaatcaaagtt
tgtgggttccggggggagtatggtcggaagtcccaaacttaaaggaattgacggaagggc
accaccaggcgtggagcctgcggcttaatttgactcaacacggggaaacttaccaggtcc
agacatgggtaggattgacagattgatagctctttcttgattctatgggtggtggtgcat
ggccgttcttagttggtgggttggcttgtcaggttgattccggtaacgaacgagacctca
gcctgctaaatagtcacgtccggttctccgggcggcagccttcttagagggactattagc
gaccttcagctaattgaagtatgaggcaataacaggtctgtgatgcccttagatgttctg
ggccgcacgcgcgctacactgacgcgttcaacgagcctcctggtcacgagaggaccgggt
aatcttgtaaaccgcgtcgtgacggggctagagctttgtaattgttgctcttcaacgagg
aatgcctagtaagcgcgagtcatcaactcgcgttgattacgtccctgccctttgtacaca
ccgcccgtcgctccttccgattgggtgtgctggtgaagagttc
