# Supplementary material for: Morphological Examination and Phylogenetic Analyses of Phycopeltis spp. (Trentepohliales, Ulvophyceae) from Tropical China
Source: PLoS One. 2015 Feb 2;10(2):e0114936. doi: 10.1371/journal.pone.0114936 (PMC4314078; doi:10.1371/journal.pone.0114936)
Supplement: S2 File — (FAS) [file pone.0114936.s003.fas]

>YN1218-clone1    
tcgattcgagctcggtactagagcggccgctaccagatctccgcccgtcgctcctaccga
ttgggtgtgctggtgaagagttcggattgggctagggtgcgcaagtgcccatgaccgaaa
agttctttgaaccctctcgcctagaggaaggagaagtcgtaacaaggtttccgtaggtga
acctgcggaaggatcatttaattcgatcaaaa----caacacgcca-aacatggtaacca
ttgctagctgtctcatcccgggtgcgggaggggggctgtcgttgtttggccgctcgc--g
gt------------------------cgccagcgcggttcctgcccgtgcctcggggtgg
caacaaaaaccgccaaatcaaatcgtttac--------acgaaatcagaagtcgcggaat
--aagcggggctcagc---cccctgccgtgcaaactaaccaagaaactacccctaacaac
ggatgtcttggctctcgcaacgatgaagaacgcagcgaaatgcgatatgtagtgtgaatt
gcagaattacgtgagtcatcgaatctttgaacgcatatggcacccgagacctcggtcgag
ggtatgtctgcctcagagtcgacgttaaacatctccccgggacgttaaacaa----ctgc
ccggggtaggagctggccttcccaccgcatctc------tgatgtccggtgggtcagccg
aaggatagagacggaggaccggtggtgccaatcacccgccgggga-aaaccacga-tttg
gtgggagga
>YN1218-clone21   
gagattcgagctcggtactagagcggccgctaccagatctccgcccgtcgctcctaccga
ttgggtgtgctggtgaagagttcggattgggctagggtgcgcaagtgcccatgaccgaaa
agttctttgaaccctctcgcctagaggaaggagaagtcgtaacaaggtttccgtaggtga
acctgcggaaggatcatttaattcgatcaaaa----caacacgcca-aacatggtaacca
ttgctagctgtctcatcccgggtgcgggaggggggctgtcgttgtttggccgctcgc--g
gt------------------------cgccagcgcggttcctgcccgtgcctcggggtgg
caacaaaaaccgccaaatcaaatcgtttac--------acgaaatcagaagtcgcggaat
--aagcggggctcagc---cccctgccgtgcaaactaaccaagaaactacccctaacaac
ggatgtcttggctctcgcaacgatgaagaacgcagcgaaatgcgatatgtagtgtgaatt
gcagaattacgtgaatcatcgaatctttgaacgcgtatggcacccgagacctcggtcgag
ggtatgtctgcctcagagtcgacgttaaacatctccccgggacgttaaacaa----ctgc
ccggggtaggaactggccttcccaccgcatctc------tgatgtccggtgggtcagccg
aaggatagagacggaggaccggtggtgccaatcacccgccgggga-aaaccacga-tttg
gtgggagga
>YN1218-clone3   
cgaattcgagctcggtactagagcggccgctaccagatctccgcccgtcgctcctaccga
ttgggtgtgctggtgaagagttcggattgggctagggtgcgcaagtgcccatgaccgaaa
agttctttgaaccctctcgcctagaggaaggagaagtcgtaacaaggtttccgtaggtga
acctgcggaaggatcatttaattcgatcaaaa----caacacgcca-aacatggtaacca
ttgctagctgtctcatcccgggtgcgggaggggggctgtcgttgtttggccgctcgc--g
gt------------------------cgccagcgcggttcctgcccgtgcctcggggtgg
caacaaaaaccgccaaatcaaatcgtttac--------acgaaatcagaagtcgcggaat
--aagcggggctcagc---cccctgccgtgcaaactaaccaagaaactacccctaacaac
ggatgtcttggctctcgcaacgatgaagaacgcagcgaaatgcgatatgtagtgtgaatt
gcagaattacgtgaatcatcgaatctttgaacgcatatggcacccgagacctcggtcgag
ggtatgtctgcctcagagtcgacgttaaacatctccccgggacgttaaacaa----ctgc
ccggggtaggaactggccttcccaccgcatctc------tgatggttggtgggtctaccg
aaggacagagacggaggaccggtggtgccataaacccgccgggga-aaaccacga-tttg
gtgggagga
>YN1201    
tcggtacccggggacctctagagcggccgctaccagatctccgcccgtcgctcctaccga
ttgggtgtgctggtgaagagttcggactggccaggcgctcgcaagggctcccggccggga
agttctttgaaccctctcgcctagaggaaggagaagtcgtaacaaggtttccgtaggtga
acctgcggaaggatcattta-ttcgatcgtaa----caacacgccaatcaaaggtaacca
ctcag---taaccccggggacccc---------gaccctcccc-----cccgctcgcggg
gagttgg--agaggggagctctctccggggcaaaaatttttctcac---------cacaa
ccgcca--------------aagttgatta--tcaagctcaagcattaacaaagtcgcac
ccgcacccggcaccgccggtcgggctcgcgc-aagcaaccaag-aaaaacccctaacaac
ggatgtcttggctctcgcaacgatgaagaacgcagcgaagtgcgatatgtagtgtgaatt
gcagaattacgtgaatcatcgaatctttgaacgcatatggcacccgagacctcggtcgag
ggtatgtctgcctcagagtcggcgtaaatcaactccctccttggcccagcca--------
-agcatggggaactgaccctcccgc--------------gccgcgtgcgcgggtcggtcg
aaggcgagaaacgggtgttgccggccggga----ccgttcccggc-tgaccgaga-tttg
ttgg-agga
>YN1228    
tcggtacccggggacctctagagcggccgctaccagatctccgcccgtcgctcctaccga
ttgggtgtgctggtgaagagttcggactggccaggcgctcgcaagggctcccggccggga
agttctttgaaccctctcgcctagaggaaggagaagtcgtaacaaggtttccgtaggtga
acctgcggaaggatcattta-ttcgatcgtaa----caacacgccaatcaaaggtaacca
ctcag---taaccccggggacccc---------gaccctcccc-----cccgctcgcggg
gagttgg--agaggggagctctctccggggcaaaaatttttctcac---------cacaa
ccgcca--------------aagttgatta--tcaagctcaagcattaacaaagtcgcac
ccgcacccggcaccgccggtcgggctcgcgc-aagcaaccaag-aaaaacccctaacaac
ggatgtcttggctctcgcaacgatgaagaacgcagcgaagtgcgatatgtagtgtgaatt
gcagaattacgtgaatcatcgaatctttgaacgcatatggcacccgagacctcggtcgag
ggtatgtctgcctcagagtcggcgtaaatcaactccctccttggcccagcca--------
-agcatggggaactgaccctcccgc--------------gccgcgtgcgcgggtcggtcg
aaggcgagaaacgggtgttgccggccggga----ccgttcccggc-tgaccgaga-tttg
ttgg-agga
>YN1202    
tcagcgtggggcagcttctcgagctgcaggtcgacgaattccacccgtcgctcctaccga
ttgggtgtgctggtgaagagttcggactggccaggcgctcgcaagggctctgggccggga
agttctttgaaccctctcgcctagaggaaggagaagtcgtaacaaggtttccgtaggtga
acctgcggaaggatcattta-ttcgatcgtaa----caacacgccaatcaatggtaacct
ctgtcg--tacccctgtatacctt---------ggtccccggg-----ttagcccggtgg
gtagccaatacagggcaactttt-t-----------tttttctcac---------cacaa
ccgcca--------------aaaatattttattaaagcacaagtttaaacaaagtcgcac
ctgcacttggctcagccaataggctttgcgc-aaataaccaag-aaaaacccctaacaac
ggatgtcttggctctcgcaacgatgaagaacgcagcgaagtgcgatatgtagtgtgaatt
gcagaattacgtgaatcatcgaatctttgaacgcatatggcacccgagacctcggtcgag
ggtatgtctgcctcagagtcggcgtaaaccaactcccctgttgcggctccaa-gcgagcc
ccccagggggaactgactcttcccgc-------------accgcaggtgcgggttggtcg
aaggcaagatacgggtacacctggccggag----ccgttcccggtcggaccgaga-tttg
ttgggagga
>YN1220    
ggtacccggggatcctcctagagcggccgctaccag-atcccgcccgtcgctcctaccga
ttgggtgtgctggtgaagagttcggactggccaggcgctcgcaagggctcccggccggga
agttctttgagccctctcgcctagaggaaggagaagtcgtaacaaggtttccgtaggtga
acctgcggaaggatcattta-ttcgatcgtaa----caacacgccaatcaatggtaacct
atttg---tacccccgcgcctagg------------------------------------
-------------------------cgcggggttcacttttctcac---------cacaa
ccgcca--------------aataattttgattcaagacaagtctctaacaaagtcgcga
cccggggcggcactgccgccagggtctgcgc-aaacaatcacgaaaaaacccctaacaac
agatgtcttggctctcgcaacgatgaagaacgcagcgaagtgcgatatgtagtgtgaatt
gcagaattacgtgaatcatcgaatctttgaacgcatatggcacccgagacctcggtcaag
ggtatgtctgcctcagagtcggcgtaaaacaactcccctgttggcgtagcca------gc
aatgggggggaactgacctttctcgc-------------agcgatgctgcgggttggtcg
aaggaaagagacgggcgcagttggccggat----ccgttcccggt-tgaccgaga-tttg
ctggaagga
>JX866795  
tcagctcgcgttgatta-cgtccctgccctttgtac-acaccgcccgtcgctccttccga
ttgggtgtgctggtgaagagttcggactggaccatggctggcaacagccccggtacggga
agtcctttgaaccctctcgcctagaggaaggagaagtcgtaacaaggtttccgtaggtga
acctgcggaaggatcatttaattcgataaaaaaaacaaacgcc----atgatggtaacct
tcttgaagtgtccgcggcgcgtcc---------------------------------ggg
gacccgt-cgg--------------cgtgccgcgccgttgttggct---------aacga
caacaacaaccgcaaga---gaactttgacg-------atggacgaaacaaaagtcgccg
--gccgtcgacctcgt---cgcggtgggtgc-gattaaccaag-aataacccctaacaac
ggatgtcttggctctcgcaacgatgaagaacgcagcgaaatgcgatatgtagtgtgaatt
gcagaattacgtgaatcatcgaatctttgaacgcatatggcacccgagacttcggtcgag
ggtatgtctgtctcaaagtcggcgttaaaaacaccccgagcggatgcgttcc-------g
tgtggggggaagctggccccccggcgggcaagcctttggcttgtatcgccgggtcggccg
aaggatagagacgggggaccgg------------cggatgccgga-cggccacgattttg
gtgggagga
>JX866794  
tcagctcgcgttgatta-cgtccctgccctttgtac-acaccgcccgtcgctccttccga
ttgggtgtgctggtgaagagttcggactggaccatggttagcaatagccccggttcggga
agtcctttgaaccctctcgcctagaggaaggagaagtcgtaacaaggtttccgtaggtga
acctgcggaaggatcatttaattcgataaaaaaaacacccgcc----ataatggtaaccg
ctattg--tcccgggccccgggtc----------ccccc---------gccccctcgggg
gtatgggccgg--------------ggccccgcgttgttatctaac---------gacaa
caacaaacggca-agca-tagaatttttg---------ataacgataagtaaagtcttca
--accgtcaacctcgt---cgcggggggcgc-aagtaaccaaa-attaacccctaacaac
ggatgtcttggctctcgcaacgatgaagaacgcagcgaaatgcgatatgtagtgtgaatt
gcagaattacgtgaatcatcgaatctttgaacgcatatggcacccgagacttcggtcgag
ggtatgtctgtctcaaagtcggcgtgaaaaacaccccgattggacaacacgt-------c
cgcaaggggggatcgggcccccgggcgccggcccacctggaaggggtgccgggtcgcctg
aaggcaagaaacggggaaccg-------------ttcaacgccgg-aagccacgattttg
gtgggggac
>KC489102  
tcagctcgcgttgatta-cgtccctgccctttgtac-acaccgcccgtcgctccttccga
ttgggtgtgctggtgaagagttcggactggactatggcctgcaagggccccggcccggga
agttctttgaaccctctcgcctagaggaaggagaagtcgtaacaaggtttccgtaggtga
acctgcggaaggatcatttaattcgatcgtaa----caccgcc---aaacgtggtaacct
atact----gttattccctcgccc----------tcccct----------cccgagaggg
agga---------------------tgggcgcgggggttgtctaac---------cacaa
ccgcca--------------aagcgtttatt-------atacgatacaaaagtcgcggta
--ccctccgactcggt---cgagggccgtgcaaactaaccaag-aaaaacccctaacaac
ggatgtcttggctctcgcaacgatgaagaacgcagcgaaatgcgatatgtagtgtgaatt
gcagaattacgtgaatcatcgaatctttgaacgcatatggcacccgagacctcggtcgag
ggtatgtctgcctcagagtcgccgtaaaacatccacccgggtagccgcacagcgcgcttc
tccgggtgggagctggctatccacc--------------gctccgccggtgggttggccg
aaagagagacacggagggccggtggggcgatcaaccccccgctgg-atatcacga-tttg
gtgggagga
>KC489130  
tcagctcgcgttgatta-cgtccctgccctttgtac-acaccgcccgtcgctccttccga
ttgggtgtgctggtgaagagttcggattggatctaagctcgcaagagctaaggtccgaga
agtcctttgaaccctctcgcctagaggaaggagaagtcgtaacaaggtttccgtaggtga
acctgcggaaggatcatttaattcgatcaaaa----aaccgcc----agtatggtaacac
tgtaac--cgttgcccgtcgtcac---------------------cccgctcctcgagag
agggcgg-------------------ggccgacggggttgttctctc-------agacaa
caacaacaacaaccgca--aaagttttatc--------aaagaaaccaagaagtcgtccc
--accgtcgaccacgt---cgcggggggcgc-acctaaccaagaaaaaacccctaacaac
ggatgtcttggctctcgcaacgatgaagaacgcagcaaaatgcgatatgtagtgtgaatt
gcagaattacgtgaatcatcgaatctttgaacgcatatggcacccgagaccttggtcgag
ggtatgtctgtctcagagtcggcgtaaaaacatccccgagggtacactcacg------ta
cccgagggggagctggccttccaagggaga--------actcatctccgtgggtccgccg
aaggatagagacggaggaccggga----------taagcgccggg-cagccacga-tttg
gtgggagga
>KC489124  
tcagctcgcgttgatta-cgtccctgccctttgtac-acaccgcccgtcgctccttccga
ttgggtgtgctggtgaagagttcggactgggctagggtgcgaaagcacccatgaccgaaa
agttctttgaaccctctcgcctagaggaaggagaagtcgtaacaaggtttccgtaggtga
acctgcggaaggatcatttaattcgatcataa----acatacgcca-aatatggtaaatg
tattaaaatgttattcctttcccc----------cttctctctgcttgcttgctcgcaag
tagagaa------------------agggataaggagatgtgtaacgttt----gcacga
acgcaa--------------aattgtttaa--------aaaaaaataaaagtcacggagc
--ttgggggactagtg---cccctcgtgcat-acttaatgtgtaaactacccctaacaac
ggatgtcttggctctcgcaacgatgaagaacgcagcgaaatgcgatatgtagtgtgaatt
gcagaattacgtgaatcatcgaatctttgaacgcatatggcacccgagacctcggtcgag
ggtatgtctgcctcagagtcgacgttaaacatcccctctcccctcggtaaacgagcttgg
gagggtggggaactgacgttccagcgttgcttc-----gcgctattcgctgggtccgtcg
aaggacagacacggaggacccgtggtgcattgcgctatagccggg-gtaccacga-tttg
gtgggagga
>KC489103  
tcagctcgcgttgatta-cgtccctgccctttgtac-acaccgcccgtcgctccttccga
ttgggtgtgctggtgaagagttcggactggactatggcctgcaagggccccggcccggga
agttctttgaaccctctcgcctagaggaaggagaagtcgtaacaaggtttccgtaggtga
acctgcggaaggatcatttaattcgatcgtaa----caccgcc---aaacgtggtaacct
atact----gttattccctccccc----------tcccct----------cccgagaggg
agga---------------------tgggcgcgggggttgtctaac---------cacaa
ccgcca--------------aagcgtttatt-------atacgatacaaaagtcgcggta
--ccctccgactcggt---cgagggccgcgcaaactaaccaaa-aaaaacccctaacaac
ggatgtcttggctctcgcaacgatgaagaacgcagcgaaatgcgatatgtagtgtgaatt
gcagaattacgtgaatcatcgaatctttgaacgcatatggcacccgagacctcggtcgag
ggtatgtctgcctcagagtcgccgtaaaacatccacccgggtagccgcacagcgcgcttc
tccgggtgggagctggctatccac----------------gcttggccgtgggttggccg
aaggagagacacggagggccggtggggctatctaacccccgctgg-gtatcacga-tttg
gtgggagga
>KC489110  
tcaactcgcgttgatta-cgtccctgccctttgtac-acaccgcccgtcgctccttccga
ttgggtgtgctggtgaagagttcggactgagccatggctcgcaagaaccaaggtccggga
agttctttgaaccctctcgcctagaggaaggagaagtcgtaacaaggtttccgtaggtga
acctgcggaaggatcatttaattcgatcataa----cacgcca----aacatggtaacct
gtaaac--tgttatcccccgctcg------------------------------------
------------------------------cggggggttgttttta---------cacaa
ccgcca--------------aagcgttta---------accacatctcacaagtcggggt
--tccgtcgacctggt---cgcgggccccgc-aaacaaccaag-aaaaacccctaacaac
ggatgtcttggctctcgcaacgatgaagaacgcagcgaaatgcgatatgtagtgtgaatt
gcagaattacgtgaatcatcgaatctttgaacgcatatggcacccgagacctcggttgag
ggtatgtctgcctcagagtcggcgtaaaacatcccctcgggttatcgtttcacgatggac
cctgagggggagctggccctccacgtgcgggaccccggtcccggtagagtgggttggccg
aaggacagagacgagggaccggtgggata-----cccccactgga-caatcacga-tttg
gtgggagga
>KC489149  
tcagctcgcgttgatta-cgtccctgccctttgtac-acaccgcccgtcgctccttccga
ttgggtgtgctggtgaagagttcggactggacc-tggctagcaatagccccggttcggga
agtcctttgaaccctctcgcctagaggaaggagaagtcgtaacaaggtttccgtaggtga
acctgcggaaggatcatttaattcgataaaaa----caccgcc----attatggtaactt
ctgaa---aggtcttccccgcttg----------tctggtgtt----taacattgga---
------------------------cttgtgggggctgttgcctctc-------ggggcgg
cagccgtactcacaacg-caaagtgttta---------aaaagaaataacaaagtcgtgc
--accgtcgaccacgt---cgcggtggacgc-acctaaccaagaaataacccctaacaac
ggatgtcttggctctcgcaacgatgaagaacgcagcgaaatgcgatatgtagtgtgaatt
gcagaattacgtgaatcatcgaatctttgaacgcatatggcacccgagacctcggtcgag
ggtatatctgtctcagagtcgacgttacaacatccccaaggaaaaaattccg--------
----cgggggaactggcccttcggtaaccagcggctttcgtcggtccaccgggtgagctg
aaggacagagacgggaacgg--------------cctacgccgggaaagccacgactttg
gtgggagga
>KC489148  
tcagctcgcgttgatta-cgtccctgccctttgtac-acaccgcccgtcgctccttccga
ttgggtgtgctggtgaagagttcggactggacc-tggctagcaatagccccggttcggga
agtcctttgaaccctctcgcctagaggaaggagaagtcgtaacaaggtttccgtaggtga
acctgcggaaggatcatttaattcgataaaaa----caccgcc----attatggtaactt
cagaa---aggtcttccccgcttg----------tctggtgtt----taacattgga---
------------------------cttgtgggggctgttgcctctc-------ggggcgg
cagccgtactcacaacg-caaagtgttta---------aaaagaaataacaaagtcgtgc
--accgtcgaccacgt---cgcggtggacgc-acctaaccaagaaataacccctaacaac
ggatgtcttggctctcgcaacgatgaagaacgcagcgaaatgcgatatgtagtgtgaatt
gcagaattacgtgaatcatcgaatctttgaacgcatatggcacccgagacctcggtcgag
ggtatatctgtctcagagtcgacgttacaacatccccaaggaaaacattccg--------
----cgggggaactggcccttcggtaaccagcggctttcgtcggtccaccgggtgagctg
aaggacagagacgggaacgg--------------cctacgccgggaaagccacgactttg
gtgggagga
>KC489107  
tcagctcgcgttgatta-cgtccctgccctttgtac-acaccgcccgtcgctccttccga
ttgggtgtgctggtgaagagttcggactgagcc-aggtcggcgacgaccaaggtccggga
agttctttgaaccctctcgcctagaggaaggagaagtcgtaacaaggtttccgtaggtga
acctgcggaaggatcatttaattcgatcataa----cacgcca----ataaaggtaactt
ttaag---tgtctacttcctccct------------------------------------
--------------------------tcggggaggggttgttaacc--------acacaa
ccgcca--------------aagtgtttatc-------acgataactaaagtcggggatc
--ctcgcggaccctgt---cccgagcctcgcaaactaaccaagaaataacccctaacaac
ggatgtcttggctctcgcaacgatgaagaacgcagcgaaatgcgatacgtagtgtgaatt
gcagaattacgtgaatcatcgaatctttgaacgcatctggcacccgagacctcggtcgag
ggtatgtctgcctcagagtcggcgtgaaacatccccctgggtcccccacctagggatccc
ccggggggggagctggtcctccagttcacggtt-----cgccagtgggctgggttgaccg
aaagatagaaacgagggaccggacggtcat----agcaccaccgg-gtattacga-ttag
atgggagga
>KM020077  
tcaactcgcgttgatta-cgtccctgccctttgtac-acaccgcccgtcgctccttccga
ttgggtgtgctggtgaagagttcggactgagccatggctcgcaagaaccaaggtccggga
agttctttgaaccctctcgcctagaggaaggagaagtcgtaacaaggtttccgtaggtga
acctgcggaaggatcatttaattcgatcataa----cacgcca----atcatggtaacct
atatg---tgttatcccccggccc----------cgggtc----------cgcctgggga
--------------------------atcgcggggggttgttttta---------cacaa
ccgcca--------------aagcgttta---------atacgatatacaagtcggggat
--cccgtcgacctggt---cgcgggcctcgc-aactaaccaag-aaaaacccctaacaac
ggatgtcttggctctcgcaacgatgaagaacgcagcgaaatgcgatatgtagtgtgaatt
gcagaattacgtgaatcatcgaatttttgaacgcatatggcacccgagacctcggttgag
ggtatgtctgcctcagagtcggcgtaaaacatcccctcaggttagcttcacc-gccaaac
cttgagggggagctggccctcccacgggaggtgacctcgcctcatcaagtgggttggccg
aaggatagagacgagggaccggtgggata-----ctaccactgga-caaccacga-tttg
gtgggagga
>JX675740  
tcagctcgcgttgatta-cgtccctgccctttgtac-acaccgcccgtcgctccttccga
ttgggtgtgctggtgaagagttcggactggacc-tggctagcaatagccccggttcggga
agtcctttgaaccctctcgcctagaggaaggagaagtcgtaacaaggtttccgtaggtga
acctgcggaaggatcatttaattcgataaaaa----caccgcc----agtatggtaactt
ttaaa---cgttctcccttccccc---------gtccccc-------tgcccctcgggcg
gggtggg------------------gtggatggggggttgttttaa---------aacaa
caaccaccaaaccaccg--caagtgtttaa--------tacgaacacgcataagccgtcc
--accgtcgacttcct---cccggggggcgc-aactaacccag-aataacccctaacaac
ggatgtcttggctctcgcaacgatgaagaacgcagcgaaatgcgatatgtagtgtgaatt
gcagaattacgtgaatcatcgaatctttgaacgcatatggcacccgagacctcggtcgag
ggtatgtctgtctcagagtcgacgttaaaacatccccaaggaaaaacctccg----tttc
gcctttggggagctggccctccgggatggtggggtcct-acgccgctttcgggtcggctg
aagg-tagagacgggggccg--------------catgcgccgga--taccacta-tttg
gtgggagga
>JX675737  
tcagctcgcgttgatta-cgtccctgccctttgtac-acaccgcccgtcgctccttccga
ttgggtgagctggtgaagagttcggcctagccgatcgctcgcaagagcttttggccggaa
agttctttgaaccctctcgcctagaggaaggagaagtcgtaacaaggtttccgtaggtga
acctgcggaaggatcatttc-ttcgatcataa----caacacgccaatatatggtaacct
gtcgcg--tccctccctcccggtt--------------------------cgccggg---
---------------------------agggggtcgaacattatca---------cacaa
ccgccaa------------taagcttttttattaaa--aataaaaaccaaaaagtcgtcc
tcctgcccggctcacgc--cgcgcgggacgc-atccaaccgag-aaaaacccctaacaac
ggatgtcttggctctcgcaacgatgaagaacgcagcgaaatgcgatatgtagtgtgaatt
gcagaattacgtgaatcatcgaatctttgaacgcatatggcacccgagacctcggtcgag
ggtatgtctgcctcagagtcggcgtaaaacactcccccgctggtactcgcta-----cca
gacgggtgggaactggctctccacgccacgg----------------cgtgggtcggctg
aaggtcagatacggaggatccccgcggc------ttgccgcacgg-gaagcacga-tttg
gtgggagga
>JQ687378  
tcaactcgcgttgatta-cgtccctgccctttgtac-acaccgcccgtcgctccttccga
ttgggtgtgctggtgaagagttcggactgagccatggctcgcaagaaccaaggtccggga
agttctttgaaccctctcgcctagaggaaggagaagtcgtaacaaggtttccgtaggtga
acctgcggaaggatcatttaattcgatcataa----cacgcca----atcatggtaacct
atatg---tgttatcccccggccc----------cgggtc----------cgcctgggga
--------------------------atcgcggggggttgttttta---------cacaa
ccgcca--------------aagcgttta---------atacgatatacaagtcggggat
--cccgtcgacctggt---cgcgggcctcgc-aactaaccaag-aaaaacccctaacaac
ggatgtcttggctctcgcaacgatgaagaacgcagcgaaatgcgatatgtagtgtgaatt
gcagaattacgtgaatcatcgaatttttgaacgcatatggcacccgagacctcggttgag
ggtatgtctgcctcagagtcggcgtaaaacatcccctcaggttagcttcacc-gccaaac
cttgagggggagctggccctcccacgggaggtgacctcgcctcatcaagtgggttggccg
aaggatagagacgagggaccggtgggata-----ctaccactgga-caaccacga-tttg
gtgggagga
>KC489150  
tcagctcgcgttgatta-cgtccctgccctttgtac-acaccgcccgtcgctccttccga
ttgggtgtgctggtgaagagttcggactggacc-aggctagcaatagccccggttcggga
agtcctttgaaccctctcgcctagaggaaggagaagtcgtaacaaggtttccgtaggtga
acctgcggaaggatcatttaattcgataaaaa----caccgcc----agtatggtaactt
ttaaa---cgttcgccgtccgtcg----------tcgttcctt-------ctctcgggag
ggggcgg-------------------cccggacggggttgttttaa-------------a
caacaacaacaaccgca-agaagtgttta---------ttaagaaatg--caagtcgtcc
--accgtcgacctcgt---cgcggggggcgc-aactaaccaag-aataacccctaacaac
ggatgtcttggctctcgcaacgatgaagaacgcagcgaaatgcgatatgtagtgtgaatt
gcagaattacgtgaatcatcgaatctttgaacgcatatggcacccgagacttcggtcgag
ggtatgtctgtctcagagtcgacgtaaaaacatccccaaggaaagaccaacg-cgtctat
ccttcgggggagctggccccccggg-agccgggtttcggcccaagcccccgggtcggctg
aaggtaagagacgggggaccg-------------catgcgccggg-cagccacgattttg
gtgggagga
>KC489114  
tcagctcgcgttgatta-cgtccctgccctttgtac-acaccgcccgtcgctccttccga
ttgggtgtgctggtgaagagttcggactggatt-tggctggcaacagccctagttcggga
agttctttgaaccctctcgcctagaggaaggagaagtcgtaacaaggtttccgtaggtga
acctgcggaaggatcatttaattcgataaaaa----caccgcc----agtatggtaacct
gtaaa---tgttttccgcgtggcc----------ttccctctgtc---ggccctttggga
a-------------------------ccgcgcgggggttgtttttc----------acaa
caaccaccaccgcaata---acaattttt---------aaaacgagaaacaaagtcgtca
--accgtcggcctggc---cgcggggggcgc-aactaaccaag-aataacccctaacaac
ggatgtcttggctctcgcaacgatgaagaacgcagcgaaatgcgatatgtagtgtgaatt
gcagaattacgtgaatcatcgaatctttgaacgcatatggcacccgagacctcggtcgag
ggtatgtctgtctcagagtcggcgtaaaaacatccccgaggataaatatatc------ta
tccacgggggagctggccccccggaggacctga-----gacacggttcccgggtcggctg
aaggttagagacgggggaccg-------------cacgcgtcggg-caaccacgattttg
gtgggagga
>KC489112  
tcagctcgcgttgatta-cgtccctgccctttgtac-acaccgcccgtcgctccttccga
ttgggtgtgctggtgaagagttcggactggatt-tggctggcaacagccctagttcggga
agttctttgaaccctctcgcctagaggaaggagaagtcgtaacaaggtttccgtaggtga
acctgcggaaggatcatttaattcgataaaaa----caccgcc----aatatggtaacct
ttaaa---tgttttccgcgtgact----------tctctggggattgggtcctcatggga
a-------------------------gcgcgcgggggttgtttctc----------acaa
caaccaccaccgctata---acgattttt---------taaacgagaaacaaagtcgtca
--accgtcggcctagc---cgcggggggcgc-aactaaccaag-aataacccctaacaac
ggatgtcttggctctcgcaacgatgaagaacgcagcgaaatgcgatatgtagtgtgaatt
gcagaattacgtgaatcatcgaatctttgaacgcatatggcacccgagacctcggtcgag
ggtatgtctgtctcagagtcggcgtaaaaacatccccgaggaaaagaggtcgaccttcta
tccacgggggagctggccccccggaggacctga-----gatatggttcccgggtcggctg
aaggtcagagacgggggaccg-------------cacgcgtcggg-caaccacgattttg
gtgggagga
>JQ617958  
tcagctcgcgttgatta-cgtccctgccctttgtac-acaccgcccgtcgctccttccga
ttgggtgtgctggtgaagagttcggactggacc-aggctagcaatagccccggttcggga
agtcctttgaaccctctcgcctagaggaaggagaagtcgtaacaaggtttccgtaggtga
acctgcggaaggatcatttaattcgataaaaa----caccgcc----agtatggtaactt
ttaaa---cgttcgccgtccgtcg----------tcgttcctt-------ctctcgggag
ggggcgg-------------------cccggacggggttgttttaa-------------a
caacaacaacaaccgca-agaagtgttta---------ttaagaaatg--caagtcgtcc
--accgtcgacctcgt---cgcggggggcgc-aactaaccaag-aataacccctaacaac
ggatgtcttggctctcgcaacgatgaagaacgcagcgaaatgcgatatgtagtgtgaatt
gcagaattacgtgaatcatcgaatctttgaacgcatatggcacccgagacttcggtcgag
ggtatgtctgtctcagagtcgacgtaaaaacatccccaaggaaagaccaacg-cgtctat
ccttcgggggagctggcccccccgggagccgggtttcggcccaagcccccgggtcggctg
aaggtaagagacgggggaccg-------------catgcgccggg-cagccacgattttg
gtgggagga
>JQ617957  
tcagctcgcgttgatta-cgtccctgccctttgtac-acaccgcccgtcgctccttccga
ttgggtgtgctggtgaagagttcggactggacc-aggctagcaatagccccggttcggga
agtcctttgaaccctctcgcctagaggaaggagaagtcgtaacaaggtttccgtaggtga
acctgcggaaggatcatttaattcgataaaaa----caccgcc----agtatggtaactt
ttaaa---cgttcgccgtccgtcg----------tcgttcctt-------ctctcgggag
ggggcgg-------------------cccggacggggttgttttaa-------------a
caacaacaacaaccgca-agaagtgttta---------ttaagaaatg--caagtcgtcc
--accgtcgacctcgt---cgcggggggcgc-aactaaccaag-aataacccctaacaac
ggatgtcttggctctcgcaacgatgaagaacgcagcgaaatgcgatatgtagtgtgaatt
gcagaattacgtgaatcatcgaatctttgaacgcatatggcacccgagacttcggtcgag
ggtatgtctgtctcagagtcgacgtaaaaacatccccaaggaaagaccaacg-cgtctat
ccttcgggggagctggcccccccgggagccgggtttcggcccaagcccccgggtcggctg
aaggtaagagacgggggaccg-------------catgcgccggg-cagccacgattttg
gtgggagga
>KC489139  
-cagctcgcgttgatta-cgtccctgccctttgtac-acaccgcccgtcgctccttccga
ttgggtgtgctggtgaagagttcggactggacc-aggctagcgatagccccggttcggga
agtcctttgaaccctctcgcctagaggaaggagaagtcgtaacaaggtttccgtaggtga
acctgcggaaggatcatttaattcgataaaaa----caccgcc----agtatggtaactt
tgtaaa--cgttttcccctcgc--------------------------------------
-------------------------aagaggggaaggttgttttac---------cacaa
caatcatcacaccgcca-ctaagtgttta---------gctcgaaagctcaaagccgtcc
--cacgacgacctcgt---cgcgggggacgc-aactaaccaaaaaataacccctaacaac
ggatgtcttggctctcgcaacgatgaagaacgcagcgaaatgcgatatgtagtgtgaatt
gcagaattacgtgaatcatcgaatctttgaacgcatatggcacccgagacctcggtcgag
ggtatgtctgtctcagagtcggcgtaaaaaaatccccaaggtaacgtatatc---gcgtt
accgcgggggagctggccttccggacggtggtatcc--gtatcacacgccgggtcggctg
aaggtgagagacgggggaccg-------------gtcacgccgga-cagccacga-tttg
gtggatgga
>KC489138  
tcagctcgcgttgatta-cgtccctgccctttgtac-acaccgcccgtcgctccttccga
ttgggtgtgctggtgaagagttcggactggacc-aggctagcgatagccccggttcggga
agtcctttgaaccctctcgcctagaggaaggagaagtcgtaacaaggtttccgtaggtga
acctgcggaaggatcatttaattcgataaaaa----caccgcc----agtatggtaactt
tgtaaa--cgttttcccctcgc--------------------------------------
-------------------------aagaggggaaggttgttttac---------cacaa
caatcatcacaccgcca-ctaagtgttta---------gctcgaaagctcaaagccgtcc
--cacgacgacctcgt---cgcgggggacgc-aactaaccaaaaaataacccctaacaac
ggatgtcttggctctcgcaacgatgaagaacgcagcgaaatgcgatatgtagtgtgaatt
gcagaattacgtgaatcatcgaatctttgaacgcatatggcacccgagacctcggtcgag
ggtatgtctgtctcagagtcggcgtaaaaaaatccccaaggtaacgtatatc---gcgtt
accgcgggggagctggccttccggacggtggtatcc--gtatcacacgccgggtcggctg
aaggtgagagacgggggaccg-------------gtcacgccgga-cagccacga-tttg
gtggatgga
>JX675736  
tcaactcgcgttgatta-cgtccctgccctttgtac-acaccgcccgtcgctccttccga
ttgggtgtgctggtgaagagttcggactggcctagcgctcgcaagggcacctggccggga
agttctttgaaccctctcgcctagaggaaggagaagtcgtaacaaggtttccgtaggtga
acctgcggaaggatcattta-ctcgatcgtaa----caacacgccaatcaatggtaactt
attgag--taccctctccatcacc------------------------gtgccttcggat
gcggc---------------------ggagagggaaaccctttaaa---------cacaa
ccgcca--------------aaattttaatt-------aaccaaaatatcaaagccgtga
--ccgaccgatttcat---cgggagacacgc-aactaaccaag-aataacccctaacaac
ggatgtcttggctctcgcaacgatgaagaacgcagcgaaatgcgatatgtagtgtgaatt
gcagaattacgtgaatcatcgaatctttgaacgcatacggcacccgagacctcggtcgag
ggtatgtctgcctcagagtcggcgtaacaaactcccctgtggttacaccaatttggccag
catcagggggaactggctttcc----------------gcgcaccaacgcgggtctgctg
aaggtgagatacgggtacgtccggctgg------tgtgccaccgg-atagcacga-tttg
gtgggagga
>JQ617948  
tcagctcgcgttgatta-cgtccctgccctttgtac-acaccgcccgtcgctccttccga
ttgggtgtgctggtgaagagttcggactggaccatggctagcgatagccccggtacggga
agttctttgaaccctctcgcctagaggaaggagaagtcgtaacaaggtttccgtaggtga
acctgcggaaggatcatttaattcgataaaaa----caccgcc----atcatggtaacct
gtaaaa--gtttaatccgtcgtgcgtgtcggggtccttccccc-------tcctcgg---
-------acgc--------------ggcggggggcggttgtctcac---------gacaa
ccaccaacacatcgcaa-gaaagagttta---------ctacgaagtaaaaagccgtacc
--accgtcgacctcgt---cgcgggggacgc-aactaaccaag-aataacccctaacaac
ggatgtcttggctctcgcaacgatgaagaacgcagcgaaatgcgatatgtagtgtgaatt
gcagaattacgtgaatcatcgaatctttgaacgcatatggcacccgagacttcggtcgag
ggtatgtctgtctcagagtcggcgtaaaaacatccccgagaacaccctccgg------cg
ttcgagggggagctggccctcccgggttctcctatcgcggggaggttcccgggttggctg
aagggtagagacgggggaccg-------------gatacgccggg-cagccacgattttg
gtggatgga
>JQ617972  
tcaactcgcgttgatta-cgtccctgccctttgtac-acaccgcccgtcgctccttccga
ttgggtgtgctggtgaagagttcggactggccaagtgctcgaaagggcgccgggccggga
agttctttgaaccctctcgcctagaggaaggagaagtcgtaacaaggtttccgtaggtga
acctgcggaaggatcatttaa-tcgatcataa----caacacgccaaacgatggtaacac
acactg--taccccccggctcccc-------------------------ccgctcgcggg
ggtcc---------------------ggggtgcgaaaaacccctca---------cacaa
ccgcta--------------aaactttcaag---aa--accaaacatcaataagccgtgc
caactgccctctgcggc--agcgggtcgcgcaacttaaccaagaaataacccctaacaac
ggatgtcttggctctcgcaacgatgaagaacgcagcgaaatgcgatatgtagtgtgaatt
gcagaattacgtgaatcatcgaatctttgaacgcatatggcacccgagacctcggtcaag
ggtatgcctgcctcagagtcgacgtaaacaaattcccccccgtggaggtacaacctccgc
gcgccgggtgaactggcactcccgc-------------gcccagccgcgcgggtccgccg
aaggacagacacggagcaggccccgacctc----ggcgtcgtcgg-tgcgcgcga-tttg
gtgggagga
>JQ617971  
tcaactcgcgttgatta-cgtccctgccctttgtac-acaccgcccgtcgctccttccga
ttgggtgtgctggtgaagagttcggactggccaagtgctcgaaagggcgccgggccggga
agttctttgaaccctctcgcctagaggaaggagaagtcgtaacaaggtttccgtaggtga
acctgcggaaggatcatttaa-tcgatcataa----caacacgccaaacgatggtaacac
acactg--taccccccggctcccc-------------------------ccgctcgcggg
ggtcc---------------------ggggtgcgaaaaacccctca---------cacaa
ccgcta--------------aaactttcaag---aa--accaaacatcaataagccgtgc
caactgccctctgcggc--agcgggtcgcgcaacttaaccaagaaataacccctaacaac
ggatgtcttggctctcgcaacgatgaagaacgcagcgaaatgcgatatgtagtgtgaatt
gcagaattacgtgaatcatcgaatctttgaacgcatatggcacccgagacctcggtcaag
ggtatgcctgcctcagagtcgacgtaaacaaatacccccccgtggaggtacaacctccgc
gcgccgggtgaactggcactcccgc-------------gcccagccgcgcgggtccgccg
aaggacagacacggagcaggccccgacctc----ggcgtcgtcgg-tgcgcgcga-tttg
gtgggagga
>JX675738Tr
tcagctcgcgttgatta-cgtccctgccctttgtac-acaccgcccgtcgctccttccga
ttgggtgtgctggtgaagagttcggactggacc-tggctagcaatagccccggttcggga
agtcctttgaaccctctcgcctagaggaaggagaagtcgtaacaaggtttccgtaggtga
acctgcggaaggatcatttaattcgataaaaaa---aatcgcc---agtcatggtaacca
gcagag--cgttgtttttttcccc---------tcctctcggc-------cgcgcgggag
gggagga-------------------agggggggaacttgtcttccc--------ggtca
ccgccagaa---------agaagtgttttacaccag--caaacatgcaaaaagccgtccc
--ctcgccggccacgtcg-cgcgggggacgc-aaccaaccaag-aataacccctaacaac
ggatgtcttggctctcgcaacgatgaagaacgcagcgaaatgcgatatgtagtgtgaatt
gcagaattacgtgaatcatcgaatctttgaacgcatatggcacccgagacctcggtcgag
ggtatgtctgtctcagaatcggcgtgaaaaaccatccccgtgggagctttcc--------
cgacggtgggagctggccccccggctgggcgacgg---aggtcttccgccgggtcggctg
aaagtgagagacaggggaccg-------------gacacgccggg-cggccacgattttg
ttgggagga
